# Supplementary material for: Subjective evaluation of facial asymmetry with three-dimensional simulated images among the orthodontists and laypersons: a cross-sectional study
Source: BMC Oral Health. 2023 Jul 19;23:500. doi: 10.1186/s12903-023-03167-9 (PMC10354989; doi:10.1186/s12903-023-03167-9)
Supplement: Supplementary file 2 — Additional file 2. [file 12903_2023_3167_MOESM2_ESM.xlsx]

## Sheet: Sheet1
case	sex	age	work	part	degree	type	direction	score	accuracy
1	female	25	ortho	Mt	mild	x	left	6	1
1	female	25	ortho	Mt	moderate	x	left	6	1
1	female	25	ortho	Mt	severe	x	left	3	1
1	female	25	ortho	Mt	mild	x	right	4	1
1	female	25	ortho	Mt	moderate	x	right	9	0
1	female	25	ortho	Mt	severe	x	right	1	1
1	female	25	ortho	Mt	mild	y	up	4	1
1	female	25	ortho	Mt	moderate	y	up	1	0
1	female	25	ortho	Mt	severe	y	up	0	1
1	female	25	ortho	Mt	mild	y	down	4	1
1	female	25	ortho	Mt	moderate	y	down	4	1
1	female	25	ortho	Mt	severe	y	down	3	1
1	female	25	ortho	Mt	mild	z	back	6	1
1	female	25	ortho	Mt	moderate	z	back	3	1
1	female	25	ortho	Mt	severe	z	back	4	1
1	female	25	ortho	Mt	mild	z	forward	4	1
1	female	25	ortho	Mt	moderate	z	forward	2	1
1	female	25	ortho	Mt	severe	z	forward	3	1
1	female	25	ortho	Go	mild	x	left	9	0
1	female	25	ortho	Go	moderate	x	left	4	0
1	female	25	ortho	Go	severe	x	left	3	0
1	female	25	ortho	Go	mild	x	right	7	0
1	female	25	ortho	Go	moderate	x	right	5	1
1	female	25	ortho	Go	severe	x	right	3	1
1	female	25	ortho	Go	mild	y	up	9	0
1	female	25	ortho	Go	moderate	y	up	7	0
1	female	25	ortho	Go	severe	y	up	3	0
1	female	25	ortho	Go	mild	y	down	5	0
1	female	25	ortho	Go	moderate	y	down	4	1
1	female	25	ortho	Go	severe	y	down	3	1
1	female	25	ortho	Go	mild	z	back	9	0
1	female	25	ortho	Go	moderate	z	back	9	0
1	female	25	ortho	Go	severe	z	back	9	1
1	female	25	ortho	Go	mild	z	forward	9	0
1	female	25	ortho	Go	moderate	z	forward	9	0
1	female	25	ortho	Go	severe	z	forward	9	0
1	female	25	ortho	Ch	mild	x	left	8	0
1	female	25	ortho	Ch	moderate	x	left	5	1
1	female	25	ortho	Ch	severe	x	left	2	1
1	female	25	ortho	Ch	mild	x	right	9	0
1	female	25	ortho	Ch	moderate	x	right	4	1
1	female	25	ortho	Ch	severe	x	right	8	0
1	female	25	ortho	Ch	mild	y	up	9	0
1	female	25	ortho	Ch	moderate	y	up	9	0
1	female	25	ortho	Ch	severe	y	up	1	1
1	female	25	ortho	Ch	mild	y	down	9	0
1	female	25	ortho	Ch	moderate	y	down	1	1
1	female	25	ortho	Ch	severe	y	down	1	1
1	female	25	ortho	Ch	mild	z	back	6	0
1	female	25	ortho	Ch	moderate	z	back	9	0
1	female	25	ortho	Ch	severe	z	back	9	0
1	female	25	ortho	Ch	mild	z	forward	7	0
1	female	25	ortho	Ch	moderate	z	forward	7	1
1	female	25	ortho	Ch	severe	z	forward	3	1
1	female	25	ortho	Zg	mild	x	left	4	1
1	female	25	ortho	Zg	moderate	x	left	6	1
1	female	25	ortho	Zg	severe	x	left	9	0
1	female	25	ortho	Zg	mild	x	right	8	0
1	female	25	ortho	Zg	moderate	x	right	5	1
1	female	25	ortho	Zg	severe	x	right	5	1
1	female	25	ortho	Zg	mild	y	up	8	0
1	female	25	ortho	Zg	moderate	y	up	5	1
1	female	25	ortho	Zg	severe	y	up	8	1
1	female	25	ortho	Zg	mild	y	down	9	0
1	female	25	ortho	Zg	moderate	y	down	5	1
1	female	25	ortho	Zg	severe	y	down	5	1
1	female	25	ortho	Zg	mild	z	back	6	1
1	female	25	ortho	Zg	moderate	z	back	5	1
1	female	25	ortho	Zg	severe	z	back	4	1
1	female	25	ortho	Zg	mild	z	forward	8	0
1	female	25	ortho	Zg	moderate	z	forward	8	0
1	female	25	ortho	Zg	severe	z	forward	6	1
2	male	24	ortho	Mt	mild	x	left	7	0
2	male	24	ortho	Mt	moderate	x	left	3	1
2	male	24	ortho	Mt	severe	x	left	6	1
2	male	24	ortho	Mt	mild	x	right	3	1
2	male	24	ortho	Mt	moderate	x	right	7	1
2	male	24	ortho	Mt	severe	x	right	0	0
2	male	24	ortho	Mt	mild	y	up	5	1
2	male	24	ortho	Mt	moderate	y	up	0	1
2	male	24	ortho	Mt	severe	y	up	0	1
2	male	24	ortho	Mt	mild	y	down	1	1
2	male	24	ortho	Mt	moderate	y	down	4	1
2	male	24	ortho	Mt	severe	y	down	0	1
2	male	24	ortho	Mt	mild	z	back	7	0
2	male	24	ortho	Mt	moderate	z	back	4	1
2	male	24	ortho	Mt	severe	z	back	2	1
2	male	24	ortho	Mt	mild	z	forward	7	1
2	male	24	ortho	Mt	moderate	z	forward	3	1
2	male	24	ortho	Mt	severe	z	forward	3	1
2	male	24	ortho	Go	mild	x	left	2	0
2	male	24	ortho	Go	moderate	x	left	8	1
2	male	24	ortho	Go	severe	x	left	1	0
2	male	24	ortho	Go	mild	x	right	5	1
2	male	24	ortho	Go	moderate	x	right	2	1
2	male	24	ortho	Go	severe	x	right	0	1
2	male	24	ortho	Go	mild	y	up	6	0
2	male	24	ortho	Go	moderate	y	up	10	0
2	male	24	ortho	Go	severe	y	up	6	0
2	male	24	ortho	Go	mild	y	down	7	0
2	male	24	ortho	Go	moderate	y	down	8	0
2	male	24	ortho	Go	severe	y	down	3	0
2	male	24	ortho	Go	mild	z	back	7	0
2	male	24	ortho	Go	moderate	z	back	10	0
2	male	24	ortho	Go	severe	z	back	7	1
2	male	24	ortho	Go	mild	z	forward	5	1
2	male	24	ortho	Go	moderate	z	forward	7	0
2	male	24	ortho	Go	severe	z	forward	6	1
2	male	24	ortho	Ch	mild	x	left	9	0
2	male	24	ortho	Ch	moderate	x	left	6	0
2	male	24	ortho	Ch	severe	x	left	4	1
2	male	24	ortho	Ch	mild	x	right	9	0
2	male	24	ortho	Ch	moderate	x	right	4	1
2	male	24	ortho	Ch	severe	x	right	5	1
2	male	24	ortho	Ch	mild	y	up	8	0
2	male	24	ortho	Ch	moderate	y	up	6	1
2	male	24	ortho	Ch	severe	y	up	0	1
2	male	24	ortho	Ch	mild	y	down	8	0
2	male	24	ortho	Ch	moderate	y	down	0	1
2	male	24	ortho	Ch	severe	y	down	0	1
2	male	24	ortho	Ch	mild	z	back	6	0
2	male	24	ortho	Ch	moderate	z	back	10	0
2	male	24	ortho	Ch	severe	z	back	10	0
2	male	24	ortho	Ch	mild	z	forward	8	0
2	male	24	ortho	Ch	moderate	z	forward	9	0
2	male	24	ortho	Ch	severe	z	forward	6	0
2	male	24	ortho	Zg	mild	x	left	8	0
2	male	24	ortho	Zg	moderate	x	left	10	0
2	male	24	ortho	Zg	severe	x	left	9	0
2	male	24	ortho	Zg	mild	x	right	7	1
2	male	24	ortho	Zg	moderate	x	right	2	1
2	male	24	ortho	Zg	severe	x	right	1	1
2	male	24	ortho	Zg	mild	y	up	9	0
2	male	24	ortho	Zg	moderate	y	up	8	0
2	male	24	ortho	Zg	severe	y	up	9	0
2	male	24	ortho	Zg	mild	y	down	10	0
2	male	24	ortho	Zg	moderate	y	down	9	0
2	male	24	ortho	Zg	severe	y	down	6	1
2	male	24	ortho	Zg	mild	z	back	8	0
2	male	24	ortho	Zg	moderate	z	back	8	0
2	male	24	ortho	Zg	severe	z	back	10	0
2	male	24	ortho	Zg	mild	z	forward	9	0
2	male	24	ortho	Zg	moderate	z	forward	6	1
2	male	24	ortho	Zg	severe	z	forward	0	1
3	female	24	ortho	Mt	mild	x	left	9	0
3	female	24	ortho	Mt	moderate	x	left	6	1
3	female	24	ortho	Mt	severe	x	left	6	1
3	female	24	ortho	Mt	mild	x	right	8	1
3	female	24	ortho	Mt	moderate	x	right	6	1
3	female	24	ortho	Mt	severe	x	right	2	1
3	female	24	ortho	Mt	mild	y	up	5	1
3	female	24	ortho	Mt	moderate	y	up	0	1
3	female	24	ortho	Mt	severe	y	up	0	1
3	female	24	ortho	Mt	mild	y	down	3	1
3	female	24	ortho	Mt	moderate	y	down	2	1
3	female	24	ortho	Mt	severe	y	down	0	1
3	female	24	ortho	Mt	mild	z	back	6	1
3	female	24	ortho	Mt	moderate	z	back	3	1
3	female	24	ortho	Mt	severe	z	back	3	1
3	female	24	ortho	Mt	mild	z	forward	6	1
3	female	24	ortho	Mt	moderate	z	forward	3	1
3	female	24	ortho	Mt	severe	z	forward	2	1
3	female	24	ortho	Go	mild	x	left	10	0
3	female	24	ortho	Go	moderate	x	left	5	0
3	female	24	ortho	Go	severe	x	left	6	0
3	female	24	ortho	Go	mild	x	right	6	1
3	female	24	ortho	Go	moderate	x	right	1	0
3	female	24	ortho	Go	severe	x	right	3	1
3	female	24	ortho	Go	mild	y	up	7	0
3	female	24	ortho	Go	moderate	y	up	6	1
3	female	24	ortho	Go	severe	y	up	6	0
3	female	24	ortho	Go	mild	y	down	9	0
3	female	24	ortho	Go	moderate	y	down	6	1
3	female	24	ortho	Go	severe	y	down	2	1
3	female	24	ortho	Go	mild	z	back	10	0
3	female	24	ortho	Go	moderate	z	back	9	1
3	female	24	ortho	Go	severe	z	back	10	0
3	female	24	ortho	Go	mild	z	forward	7	0
3	female	24	ortho	Go	moderate	z	forward	7	1
3	female	24	ortho	Go	severe	z	forward	6	1
3	female	24	ortho	Ch	mild	x	left	10	0
3	female	24	ortho	Ch	moderate	x	left	10	0
3	female	24	ortho	Ch	severe	x	left	10	0
3	female	24	ortho	Ch	mild	x	right	10	0
3	female	24	ortho	Ch	moderate	x	right	5	0
3	female	24	ortho	Ch	severe	x	right	7	0
3	female	24	ortho	Ch	mild	y	up	10	0
3	female	24	ortho	Ch	moderate	y	up	6	0
3	female	24	ortho	Ch	severe	y	up	3	1
3	female	24	ortho	Ch	mild	y	down	5	0
3	female	24	ortho	Ch	moderate	y	down	0	1
3	female	24	ortho	Ch	severe	y	down	0	1
3	female	24	ortho	Ch	mild	z	back	7	0
3	female	24	ortho	Ch	moderate	z	back	7	0
3	female	24	ortho	Ch	severe	z	back	9	0
3	female	24	ortho	Ch	mild	z	forward	10	0
3	female	24	ortho	Ch	moderate	z	forward	9	0
3	female	24	ortho	Ch	severe	z	forward	6	0
3	female	24	ortho	Zg	mild	x	left	9	1
3	female	24	ortho	Zg	moderate	x	left	10	0
3	female	24	ortho	Zg	severe	x	left	9	0
3	female	24	ortho	Zg	mild	x	right	7	1
3	female	24	ortho	Zg	moderate	x	right	5	1
3	female	24	ortho	Zg	severe	x	right	5	1
3	female	24	ortho	Zg	mild	y	up	10	0
3	female	24	ortho	Zg	moderate	y	up	9	0
3	female	24	ortho	Zg	severe	y	up	10	0
3	female	24	ortho	Zg	mild	y	down	7	1
3	female	24	ortho	Zg	moderate	y	down	10	0
3	female	24	ortho	Zg	severe	y	down	10	0
3	female	24	ortho	Zg	mild	z	back	9	0
3	female	24	ortho	Zg	moderate	z	back	9	0
3	female	24	ortho	Zg	severe	z	back	9	0
3	female	24	ortho	Zg	mild	z	forward	10	0
3	female	24	ortho	Zg	moderate	z	forward	5	1
3	female	24	ortho	Zg	severe	z	forward	0	1
4	female	24	ortho	Mt	mild	x	left	9	0
4	female	24	ortho	Mt	moderate	x	left	5	1
4	female	24	ortho	Mt	severe	x	left	1	1
4	female	24	ortho	Mt	mild	x	right	5	0
4	female	24	ortho	Mt	moderate	x	right	4	1
4	female	24	ortho	Mt	severe	x	right	2	1
4	female	24	ortho	Mt	mild	y	up	2	1
4	female	24	ortho	Mt	moderate	y	up	1	1
4	female	24	ortho	Mt	severe	y	up	0	1
4	female	24	ortho	Mt	mild	y	down	3	1
4	female	24	ortho	Mt	moderate	y	down	6	1
4	female	24	ortho	Mt	severe	y	down	0	1
4	female	24	ortho	Mt	mild	z	back	4	1
4	female	24	ortho	Mt	moderate	z	back	4	1
4	female	24	ortho	Mt	severe	z	back	3	1
4	female	24	ortho	Mt	mild	z	forward	3	1
4	female	24	ortho	Mt	moderate	z	forward	2	1
4	female	24	ortho	Mt	severe	z	forward	0	1
4	female	24	ortho	Go	mild	x	left	5	0
4	female	24	ortho	Go	moderate	x	left	4	0
4	female	24	ortho	Go	severe	x	left	3	0
4	female	24	ortho	Go	mild	x	right	3	1
4	female	24	ortho	Go	moderate	x	right	2	1
4	female	24	ortho	Go	severe	x	right	1	1
4	female	24	ortho	Go	mild	y	up	4	0
4	female	24	ortho	Go	moderate	y	up	9	0
4	female	24	ortho	Go	severe	y	up	4	0
4	female	24	ortho	Go	mild	y	down	9	0
4	female	24	ortho	Go	moderate	y	down	8	0
4	female	24	ortho	Go	severe	y	down	5	0
4	female	24	ortho	Go	mild	z	back	9	0
4	female	24	ortho	Go	moderate	z	back	9	0
4	female	24	ortho	Go	severe	z	back	9	0
4	female	24	ortho	Go	mild	z	forward	9	0
4	female	24	ortho	Go	moderate	z	forward	9	0
4	female	24	ortho	Go	severe	z	forward	6	1
4	female	24	ortho	Ch	mild	x	left	5	1
4	female	24	ortho	Ch	moderate	x	left	6	1
4	female	24	ortho	Ch	severe	x	left	3	1
4	female	24	ortho	Ch	mild	x	right	9	0
4	female	24	ortho	Ch	moderate	x	right	2	1
4	female	24	ortho	Ch	severe	x	right	1	1
4	female	24	ortho	Ch	mild	y	up	5	1
4	female	24	ortho	Ch	moderate	y	up	5	1
4	female	24	ortho	Ch	severe	y	up	1	1
4	female	24	ortho	Ch	mild	y	down	4	0
4	female	24	ortho	Ch	moderate	y	down	0	1
4	female	24	ortho	Ch	severe	y	down	0	1
4	female	24	ortho	Ch	mild	z	back	9	0
4	female	24	ortho	Ch	moderate	z	back	9	0
4	female	24	ortho	Ch	severe	z	back	5	1
4	female	24	ortho	Ch	mild	z	forward	4	1
4	female	24	ortho	Ch	moderate	z	forward	4	0
4	female	24	ortho	Ch	severe	z	forward	4	0
4	female	24	ortho	Zg	mild	x	left	6	1
4	female	24	ortho	Zg	moderate	x	left	5	0
4	female	24	ortho	Zg	severe	x	left	5	1
4	female	24	ortho	Zg	mild	x	right	9	0
4	female	24	ortho	Zg	moderate	x	right	2	1
4	female	24	ortho	Zg	severe	x	right	2	1
4	female	24	ortho	Zg	mild	y	up	9	0
4	female	24	ortho	Zg	moderate	y	up	6	1
4	female	24	ortho	Zg	severe	y	up	1	0
4	female	24	ortho	Zg	mild	y	down	9	0
4	female	24	ortho	Zg	moderate	y	down	4	1
4	female	24	ortho	Zg	severe	y	down	6	0
4	female	24	ortho	Zg	mild	z	back	6	0
4	female	24	ortho	Zg	moderate	z	back	3	1
4	female	24	ortho	Zg	severe	z	back	5	1
4	female	24	ortho	Zg	mild	z	forward	1	0
4	female	24	ortho	Zg	moderate	z	forward	2	1
4	female	24	ortho	Zg	severe	z	forward	5	1
5	male	26	ortho	Mt	mild	x	left	8	0
5	male	26	ortho	Mt	moderate	x	left	5	1
5	male	26	ortho	Mt	severe	x	left	4	1
5	male	26	ortho	Mt	mild	x	right	7	1
5	male	26	ortho	Mt	moderate	x	right	4	1
5	male	26	ortho	Mt	severe	x	right	2	1
5	male	26	ortho	Mt	mild	y	up	8	0
5	male	26	ortho	Mt	moderate	y	up	0	1
5	male	26	ortho	Mt	severe	y	up	0	1
5	male	26	ortho	Mt	mild	y	down	5	1
5	male	26	ortho	Mt	moderate	y	down	4	0
5	male	26	ortho	Mt	severe	y	down	0	1
5	male	26	ortho	Mt	mild	z	back	6	1
5	male	26	ortho	Mt	moderate	z	back	2	1
5	male	26	ortho	Mt	severe	z	back	2	1
5	male	26	ortho	Mt	mild	z	forward	3	1
5	male	26	ortho	Mt	moderate	z	forward	3	1
5	male	26	ortho	Mt	severe	z	forward	0	1
5	male	26	ortho	Go	mild	x	left	7	0
5	male	26	ortho	Go	moderate	x	left	5	0
5	male	26	ortho	Go	severe	x	left	1	1
5	male	26	ortho	Go	mild	x	right	5	1
5	male	26	ortho	Go	moderate	x	right	2	1
5	male	26	ortho	Go	severe	x	right	1	1
5	male	26	ortho	Go	mild	y	up	10	0
5	male	26	ortho	Go	moderate	y	up	7	0
5	male	26	ortho	Go	severe	y	up	8	1
5	male	26	ortho	Go	mild	y	down	9	0
5	male	26	ortho	Go	moderate	y	down	3	1
5	male	26	ortho	Go	severe	y	down	3	1
5	male	26	ortho	Go	mild	z	back	10	0
5	male	26	ortho	Go	moderate	z	back	10	0
5	male	26	ortho	Go	severe	z	back	8	0
5	male	26	ortho	Go	mild	z	forward	10	0
5	male	26	ortho	Go	moderate	z	forward	8	1
5	male	26	ortho	Go	severe	z	forward	5	1
5	male	26	ortho	Ch	mild	x	left	7	0
5	male	26	ortho	Ch	moderate	x	left	9	0
5	male	26	ortho	Ch	severe	x	left	1	0
5	male	26	ortho	Ch	mild	x	right	10	0
5	male	26	ortho	Ch	moderate	x	right	5	1
5	male	26	ortho	Ch	severe	x	right	5	1
5	male	26	ortho	Ch	mild	y	up	7	0
5	male	26	ortho	Ch	moderate	y	up	3	1
5	male	26	ortho	Ch	severe	y	up	4	1
5	male	26	ortho	Ch	mild	y	down	8	0
5	male	26	ortho	Ch	moderate	y	down	2	1
5	male	26	ortho	Ch	severe	y	down	2	1
5	male	26	ortho	Ch	mild	z	back	8	1
5	male	26	ortho	Ch	moderate	z	back	10	0
5	male	26	ortho	Ch	severe	z	back	6	1
5	male	26	ortho	Ch	mild	z	forward	7	0
5	male	26	ortho	Ch	moderate	z	forward	2	1
5	male	26	ortho	Ch	severe	z	forward	5	1
5	male	26	ortho	Zg	mild	x	left	9	0
5	male	26	ortho	Zg	moderate	x	left	7	1
5	male	26	ortho	Zg	severe	x	left	5	1
5	male	26	ortho	Zg	mild	x	right	7	1
5	male	26	ortho	Zg	moderate	x	right	3	1
5	male	26	ortho	Zg	severe	x	right	2	1
5	male	26	ortho	Zg	mild	y	up	8	0
5	male	26	ortho	Zg	moderate	y	up	10	0
5	male	26	ortho	Zg	severe	y	up	9	1
5	male	26	ortho	Zg	mild	y	down	8	1
5	male	26	ortho	Zg	moderate	y	down	8	0
5	male	26	ortho	Zg	severe	y	down	5	1
5	male	26	ortho	Zg	mild	z	back	10	0
5	male	26	ortho	Zg	moderate	z	back	9	0
5	male	26	ortho	Zg	severe	z	back	5	1
5	male	26	ortho	Zg	mild	z	forward	9	1
5	male	26	ortho	Zg	moderate	z	forward	2	1
5	male	26	ortho	Zg	severe	z	forward	3	1
6	male	25	ortho	Mt	mild	x	left	9	0
6	male	25	ortho	Mt	moderate	x	left	6	1
6	male	25	ortho	Mt	severe	x	left	5	0
6	male	25	ortho	Mt	mild	x	right	7	1
6	male	25	ortho	Mt	moderate	x	right	7	1
6	male	25	ortho	Mt	severe	x	right	6	1
6	male	25	ortho	Mt	mild	y	up	6	1
6	male	25	ortho	Mt	moderate	y	up	3	1
6	male	25	ortho	Mt	severe	y	up	1	1
6	male	25	ortho	Mt	mild	y	down	6	1
6	male	25	ortho	Mt	moderate	y	down	5	1
6	male	25	ortho	Mt	severe	y	down	2	1
6	male	25	ortho	Mt	mild	z	back	6	0
6	male	25	ortho	Mt	moderate	z	back	5	0
6	male	25	ortho	Mt	severe	z	back	5	0
6	male	25	ortho	Mt	mild	z	forward	7	0
6	male	25	ortho	Mt	moderate	z	forward	5	1
6	male	25	ortho	Mt	severe	z	forward	6	1
6	male	25	ortho	Go	mild	x	left	6	1
6	male	25	ortho	Go	moderate	x	left	6	0
6	male	25	ortho	Go	severe	x	left	4	0
6	male	25	ortho	Go	mild	x	right	7	0
6	male	25	ortho	Go	moderate	x	right	3	0
6	male	25	ortho	Go	severe	x	right	1	1
6	male	25	ortho	Go	mild	y	up	7	0
6	male	25	ortho	Go	moderate	y	up	7	1
6	male	25	ortho	Go	severe	y	up	6	1
6	male	25	ortho	Go	mild	y	down	8	1
6	male	25	ortho	Go	moderate	y	down	7	0
6	male	25	ortho	Go	severe	y	down	5	0
6	male	25	ortho	Go	mild	z	back	8	0
6	male	25	ortho	Go	moderate	z	back	9	0
6	male	25	ortho	Go	severe	z	back	6	0
6	male	25	ortho	Go	mild	z	forward	7	1
6	male	25	ortho	Go	moderate	z	forward	7	0
6	male	25	ortho	Go	severe	z	forward	9	1
6	male	25	ortho	Ch	mild	x	left	6	1
6	male	25	ortho	Ch	moderate	x	left	8	1
6	male	25	ortho	Ch	severe	x	left	5	1
6	male	25	ortho	Ch	mild	x	right	8	0
6	male	25	ortho	Ch	moderate	x	right	7	1
6	male	25	ortho	Ch	severe	x	right	3	1
6	male	25	ortho	Ch	mild	y	up	8	1
6	male	25	ortho	Ch	moderate	y	up	8	1
6	male	25	ortho	Ch	severe	y	up	5	1
6	male	25	ortho	Ch	mild	y	down	10	0
6	male	25	ortho	Ch	moderate	y	down	5	1
6	male	25	ortho	Ch	severe	y	down	3	1
6	male	25	ortho	Ch	mild	z	back	8	0
6	male	25	ortho	Ch	moderate	z	back	8	0
6	male	25	ortho	Ch	severe	z	back	9	1
6	male	25	ortho	Ch	mild	z	forward	10	0
6	male	25	ortho	Ch	moderate	z	forward	6	1
6	male	25	ortho	Ch	severe	z	forward	7	1
6	male	25	ortho	Zg	mild	x	left	8	0
6	male	25	ortho	Zg	moderate	x	left	8	1
6	male	25	ortho	Zg	severe	x	left	10	0
6	male	25	ortho	Zg	mild	x	right	7	1
6	male	25	ortho	Zg	moderate	x	right	4	1
6	male	25	ortho	Zg	severe	x	right	4	1
6	male	25	ortho	Zg	mild	y	up	9	0
6	male	25	ortho	Zg	moderate	y	up	9	0
6	male	25	ortho	Zg	severe	y	up	9	0
6	male	25	ortho	Zg	mild	y	down	8	0
6	male	25	ortho	Zg	moderate	y	down	8	1
6	male	25	ortho	Zg	severe	y	down	5	1
6	male	25	ortho	Zg	mild	z	back	7	0
6	male	25	ortho	Zg	moderate	z	back	8	0
6	male	25	ortho	Zg	severe	z	back	8	1
6	male	25	ortho	Zg	mild	z	forward	9	1
6	male	25	ortho	Zg	moderate	z	forward	7	1
6	male	25	ortho	Zg	severe	z	forward	4	1
7	female	25	ortho	Mt	mild	x	left	7	0
7	female	25	ortho	Mt	moderate	x	left	6	1
7	female	25	ortho	Mt	severe	x	left	2	1
7	female	25	ortho	Mt	mild	x	right	6	1
7	female	25	ortho	Mt	moderate	x	right	3	1
7	female	25	ortho	Mt	severe	x	right	1	1
7	female	25	ortho	Mt	mild	y	up	3	1
7	female	25	ortho	Mt	moderate	y	up	2	1
7	female	25	ortho	Mt	severe	y	up	0	1
7	female	25	ortho	Mt	mild	y	down	2	1
7	female	25	ortho	Mt	moderate	y	down	3	1
7	female	25	ortho	Mt	severe	y	down	0	1
7	female	25	ortho	Mt	mild	z	back	3	1
7	female	25	ortho	Mt	moderate	z	back	4	1
7	female	25	ortho	Mt	severe	z	back	3	0
7	female	25	ortho	Mt	mild	z	forward	7	0
7	female	25	ortho	Mt	moderate	z	forward	3	1
7	female	25	ortho	Mt	severe	z	forward	0	1
7	female	25	ortho	Go	mild	x	left	4	0
7	female	25	ortho	Go	moderate	x	left	5	0
7	female	25	ortho	Go	severe	x	left	1	1
7	female	25	ortho	Go	mild	x	right	5	1
7	female	25	ortho	Go	moderate	x	right	3	1
7	female	25	ortho	Go	severe	x	right	1	1
7	female	25	ortho	Go	mild	y	up	7	0
7	female	25	ortho	Go	moderate	y	up	7	0
7	female	25	ortho	Go	severe	y	up	3	1
7	female	25	ortho	Go	mild	y	down	8	0
7	female	25	ortho	Go	moderate	y	down	4	1
7	female	25	ortho	Go	severe	y	down	3	1
7	female	25	ortho	Go	mild	z	back	7	0
7	female	25	ortho	Go	moderate	z	back	8	0
7	female	25	ortho	Go	severe	z	back	9	0
7	female	25	ortho	Go	mild	z	forward	7	0
7	female	25	ortho	Go	moderate	z	forward	5	1
7	female	25	ortho	Go	severe	z	forward	6	1
7	female	25	ortho	Ch	mild	x	left	7	0
7	female	25	ortho	Ch	moderate	x	left	5	1
7	female	25	ortho	Ch	severe	x	left	2	1
7	female	25	ortho	Ch	mild	x	right	6	1
7	female	25	ortho	Ch	moderate	x	right	6	1
7	female	25	ortho	Ch	severe	x	right	4	1
7	female	25	ortho	Ch	mild	y	up	3	1
7	female	25	ortho	Ch	moderate	y	up	4	1
7	female	25	ortho	Ch	severe	y	up	1	1
7	female	25	ortho	Ch	mild	y	down	5	1
7	female	25	ortho	Ch	moderate	y	down	2	1
7	female	25	ortho	Ch	severe	y	down	1	1
7	female	25	ortho	Ch	mild	z	back	7	0
7	female	25	ortho	Ch	moderate	z	back	8	0
7	female	25	ortho	Ch	severe	z	back	6	1
7	female	25	ortho	Ch	mild	z	forward	6	0
7	female	25	ortho	Ch	moderate	z	forward	6	1
7	female	25	ortho	Ch	severe	z	forward	2	1
7	female	25	ortho	Zg	mild	x	left	7	0
7	female	25	ortho	Zg	moderate	x	left	7	1
7	female	25	ortho	Zg	severe	x	left	6	0
7	female	25	ortho	Zg	mild	x	right	8	0
7	female	25	ortho	Zg	moderate	x	right	3	1
7	female	25	ortho	Zg	severe	x	right	3	1
7	female	25	ortho	Zg	mild	y	up	7	0
7	female	25	ortho	Zg	moderate	y	up	8	0
7	female	25	ortho	Zg	severe	y	up	7	1
7	female	25	ortho	Zg	mild	y	down	8	0
7	female	25	ortho	Zg	moderate	y	down	7	0
7	female	25	ortho	Zg	severe	y	down	7	0
7	female	25	ortho	Zg	mild	z	back	7	0
7	female	25	ortho	Zg	moderate	z	back	6	1
7	female	25	ortho	Zg	severe	z	back	5	1
7	female	25	ortho	Zg	mild	z	forward	7	0
7	female	25	ortho	Zg	moderate	z	forward	7	0
7	female	25	ortho	Zg	severe	z	forward	6	1
8	female	24	ortho	Mt	mild	x	left	3	0
8	female	24	ortho	Mt	moderate	x	left	1	1
8	female	24	ortho	Mt	severe	x	left	1	1
8	female	24	ortho	Mt	mild	x	right	3	1
8	female	24	ortho	Mt	moderate	x	right	3	1
8	female	24	ortho	Mt	severe	x	right	1	1
8	female	24	ortho	Mt	mild	y	up	1	0
8	female	24	ortho	Mt	moderate	y	up	1	1
8	female	24	ortho	Mt	severe	y	up	1	0
8	female	24	ortho	Mt	mild	y	down	1	1
8	female	24	ortho	Mt	moderate	y	down	2	1
8	female	24	ortho	Mt	severe	y	down	1	1
8	female	24	ortho	Mt	mild	z	back	1	1
8	female	24	ortho	Mt	moderate	z	back	2	1
8	female	24	ortho	Mt	severe	z	back	3	1
8	female	24	ortho	Mt	mild	z	forward	2	1
8	female	24	ortho	Mt	moderate	z	forward	3	1
8	female	24	ortho	Mt	severe	z	forward	1	1
8	female	24	ortho	Go	mild	x	left	5	1
8	female	24	ortho	Go	moderate	x	left	2	1
8	female	24	ortho	Go	severe	x	left	1	1
8	female	24	ortho	Go	mild	x	right	2	1
8	female	24	ortho	Go	moderate	x	right	1	1
8	female	24	ortho	Go	severe	x	right	1	1
8	female	24	ortho	Go	mild	y	up	9	0
8	female	24	ortho	Go	moderate	y	up	2	1
8	female	24	ortho	Go	severe	y	up	2	1
8	female	24	ortho	Go	mild	y	down	9	0
8	female	24	ortho	Go	moderate	y	down	2	1
8	female	24	ortho	Go	severe	y	down	3	1
8	female	24	ortho	Go	mild	z	back	9	0
8	female	24	ortho	Go	moderate	z	back	9	0
8	female	24	ortho	Go	severe	z	back	9	0
8	female	24	ortho	Go	mild	z	forward	9	0
8	female	24	ortho	Go	moderate	z	forward	2	1
8	female	24	ortho	Go	severe	z	forward	3	1
8	female	24	ortho	Ch	mild	x	left	9	0
8	female	24	ortho	Ch	moderate	x	left	2	1
8	female	24	ortho	Ch	severe	x	left	2	1
8	female	24	ortho	Ch	mild	x	right	3	1
8	female	24	ortho	Ch	moderate	x	right	9	0
8	female	24	ortho	Ch	severe	x	right	1	1
8	female	24	ortho	Ch	mild	y	up	3	1
8	female	24	ortho	Ch	moderate	y	up	4	1
8	female	24	ortho	Ch	severe	y	up	1	1
8	female	24	ortho	Ch	mild	y	down	9	0
8	female	24	ortho	Ch	moderate	y	down	2	1
8	female	24	ortho	Ch	severe	y	down	1	1
8	female	24	ortho	Ch	mild	z	back	5	1
8	female	24	ortho	Ch	moderate	z	back	3	1
8	female	24	ortho	Ch	severe	z	back	7	1
8	female	24	ortho	Ch	mild	z	forward	5	1
8	female	24	ortho	Ch	moderate	z	forward	3	1
8	female	24	ortho	Ch	severe	z	forward	2	1
8	female	24	ortho	Zg	mild	x	left	2	1
8	female	24	ortho	Zg	moderate	x	left	3	1
8	female	24	ortho	Zg	severe	x	left	7	0
8	female	24	ortho	Zg	mild	x	right	9	0
8	female	24	ortho	Zg	moderate	x	right	1	1
8	female	24	ortho	Zg	severe	x	right	1	1
8	female	24	ortho	Zg	mild	y	up	3	0
8	female	24	ortho	Zg	moderate	y	up	3	1
8	female	24	ortho	Zg	severe	y	up	3	0
8	female	24	ortho	Zg	mild	y	down	9	0
8	female	24	ortho	Zg	moderate	y	down	9	0
8	female	24	ortho	Zg	severe	y	down	3	0
8	female	24	ortho	Zg	mild	z	back	7	0
8	female	24	ortho	Zg	moderate	z	back	3	1
8	female	24	ortho	Zg	severe	z	back	4	1
8	female	24	ortho	Zg	mild	z	forward	3	1
8	female	24	ortho	Zg	moderate	z	forward	8	0
8	female	24	ortho	Zg	severe	z	forward	1	1
9	female	24	ortho	Mt	mild	x	left	9	0
9	female	24	ortho	Mt	moderate	x	left	6	1
9	female	24	ortho	Mt	severe	x	left	5	1
9	female	24	ortho	Mt	mild	x	right	8	1
9	female	24	ortho	Mt	moderate	x	right	7	1
9	female	24	ortho	Mt	severe	x	right	4	1
9	female	24	ortho	Mt	mild	y	up	6	1
9	female	24	ortho	Mt	moderate	y	up	3	1
9	female	24	ortho	Mt	severe	y	up	3	1
9	female	24	ortho	Mt	mild	y	down	6	1
9	female	24	ortho	Mt	moderate	y	down	5	1
9	female	24	ortho	Mt	severe	y	down	4	1
9	female	24	ortho	Mt	mild	z	back	8	1
9	female	24	ortho	Mt	moderate	z	back	7	1
9	female	24	ortho	Mt	severe	z	back	7	1
9	female	24	ortho	Mt	mild	z	forward	6	1
9	female	24	ortho	Mt	moderate	z	forward	6	1
9	female	24	ortho	Mt	severe	z	forward	4	1
9	female	24	ortho	Go	mild	x	left	8	0
9	female	24	ortho	Go	moderate	x	left	6	0
9	female	24	ortho	Go	severe	x	left	6	0
9	female	24	ortho	Go	mild	x	right	8	1
9	female	24	ortho	Go	moderate	x	right	7	1
9	female	24	ortho	Go	severe	x	right	4	1
9	female	24	ortho	Go	mild	y	up	9	0
9	female	24	ortho	Go	moderate	y	up	9	0
9	female	24	ortho	Go	severe	y	up	6	0
9	female	24	ortho	Go	mild	y	down	9	0
9	female	24	ortho	Go	moderate	y	down	7	1
9	female	24	ortho	Go	severe	y	down	6	1
9	female	24	ortho	Go	mild	z	back	9	0
9	female	24	ortho	Go	moderate	z	back	9	1
9	female	24	ortho	Go	severe	z	back	9	1
9	female	24	ortho	Go	mild	z	forward	9	0
9	female	24	ortho	Go	moderate	z	forward	9	0
9	female	24	ortho	Go	severe	z	forward	8	1
9	female	24	ortho	Ch	mild	x	left	8	0
9	female	24	ortho	Ch	moderate	x	left	9	1
9	female	24	ortho	Ch	severe	x	left	4	1
9	female	24	ortho	Ch	mild	x	right	8	1
9	female	24	ortho	Ch	moderate	x	right	6	1
9	female	24	ortho	Ch	severe	x	right	5	1
9	female	24	ortho	Ch	mild	y	up	8	1
9	female	24	ortho	Ch	moderate	y	up	8	1
9	female	24	ortho	Ch	severe	y	up	4	1
9	female	24	ortho	Ch	mild	y	down	9	1
9	female	24	ortho	Ch	moderate	y	down	5	1
9	female	24	ortho	Ch	severe	y	down	3	1
9	female	24	ortho	Ch	mild	z	back	9	0
9	female	24	ortho	Ch	moderate	z	back	9	0
9	female	24	ortho	Ch	severe	z	back	9	1
9	female	24	ortho	Ch	mild	z	forward	9	0
9	female	24	ortho	Ch	moderate	z	forward	6	1
9	female	24	ortho	Ch	severe	z	forward	6	1
9	female	24	ortho	Zg	mild	x	left	9	0
9	female	24	ortho	Zg	moderate	x	left	9	0
9	female	24	ortho	Zg	severe	x	left	8	1
9	female	24	ortho	Zg	mild	x	right	9	0
9	female	24	ortho	Zg	moderate	x	right	6	1
9	female	24	ortho	Zg	severe	x	right	6	1
9	female	24	ortho	Zg	mild	y	up	9	0
9	female	24	ortho	Zg	moderate	y	up	8	0
9	female	24	ortho	Zg	severe	y	up	9	0
9	female	24	ortho	Zg	mild	y	down	9	1
9	female	24	ortho	Zg	moderate	y	down	9	0
9	female	24	ortho	Zg	severe	y	down	9	0
9	female	24	ortho	Zg	mild	z	back	9	0
9	female	24	ortho	Zg	moderate	z	back	9	0
9	female	24	ortho	Zg	severe	z	back	9	0
9	female	24	ortho	Zg	mild	z	forward	9	0
9	female	24	ortho	Zg	moderate	z	forward	9	0
9	female	24	ortho	Zg	severe	z	forward	9	0
10	male	24	ortho	Mt	mild	x	left	6	1
10	male	24	ortho	Mt	moderate	x	left	5	1
10	male	24	ortho	Mt	severe	x	left	4	1
10	male	24	ortho	Mt	mild	x	right	7	1
10	male	24	ortho	Mt	moderate	x	right	7	1
10	male	24	ortho	Mt	severe	x	right	3	1
10	male	24	ortho	Mt	mild	y	up	6	1
10	male	24	ortho	Mt	moderate	y	up	4	0
10	male	24	ortho	Mt	severe	y	up	2	1
10	male	24	ortho	Mt	mild	y	down	4	0
10	male	24	ortho	Mt	moderate	y	down	6	1
10	male	24	ortho	Mt	severe	y	down	2	1
10	male	24	ortho	Mt	mild	z	back	6	0
10	male	24	ortho	Mt	moderate	z	back	7	1
10	male	24	ortho	Mt	severe	z	back	9	0
10	male	24	ortho	Mt	mild	z	forward	6	1
10	male	24	ortho	Mt	moderate	z	forward	5	1
10	male	24	ortho	Mt	severe	z	forward	2	1
10	male	24	ortho	Go	mild	x	left	8	0
10	male	24	ortho	Go	moderate	x	left	6	0
10	male	24	ortho	Go	severe	x	left	5	0
10	male	24	ortho	Go	mild	x	right	7	1
10	male	24	ortho	Go	moderate	x	right	6	1
10	male	24	ortho	Go	severe	x	right	4	1
10	male	24	ortho	Go	mild	y	up	8	0
10	male	24	ortho	Go	moderate	y	up	9	0
10	male	24	ortho	Go	severe	y	up	7	1
10	male	24	ortho	Go	mild	y	down	9	0
10	male	24	ortho	Go	moderate	y	down	7	0
10	male	24	ortho	Go	severe	y	down	5	0
10	male	24	ortho	Go	mild	z	back	7	0
10	male	24	ortho	Go	moderate	z	back	9	0
10	male	24	ortho	Go	severe	z	back	8	0
10	male	24	ortho	Go	mild	z	forward	8	0
10	male	24	ortho	Go	moderate	z	forward	8	0
10	male	24	ortho	Go	severe	z	forward	7	1
10	male	24	ortho	Ch	mild	x	left	8	0
10	male	24	ortho	Ch	moderate	x	left	8	1
10	male	24	ortho	Ch	severe	x	left	6	1
10	male	24	ortho	Ch	mild	x	right	9	0
10	male	24	ortho	Ch	moderate	x	right	6	1
10	male	24	ortho	Ch	severe	x	right	7	0
10	male	24	ortho	Ch	mild	y	up	8	0
10	male	24	ortho	Ch	moderate	y	up	7	1
10	male	24	ortho	Ch	severe	y	up	6	1
10	male	24	ortho	Ch	mild	y	down	8	0
10	male	24	ortho	Ch	moderate	y	down	6	1
10	male	24	ortho	Ch	severe	y	down	2	1
10	male	24	ortho	Ch	mild	z	back	9	0
10	male	24	ortho	Ch	moderate	z	back	9	0
10	male	24	ortho	Ch	severe	z	back	8	0
10	male	24	ortho	Ch	mild	z	forward	8	0
10	male	24	ortho	Ch	moderate	z	forward	8	0
10	male	24	ortho	Ch	severe	z	forward	7	1
10	male	24	ortho	Zg	mild	x	left	8	0
10	male	24	ortho	Zg	moderate	x	left	9	0
10	male	24	ortho	Zg	severe	x	left	9	0
10	male	24	ortho	Zg	mild	x	right	7	0
10	male	24	ortho	Zg	moderate	x	right	5	1
10	male	24	ortho	Zg	severe	x	right	5	1
10	male	24	ortho	Zg	mild	y	up	8	0
10	male	24	ortho	Zg	moderate	y	up	8	0
10	male	24	ortho	Zg	severe	y	up	8	0
10	male	24	ortho	Zg	mild	y	down	9	0
10	male	24	ortho	Zg	moderate	y	down	8	0
10	male	24	ortho	Zg	severe	y	down	7	0
10	male	24	ortho	Zg	mild	z	back	8	0
10	male	24	ortho	Zg	moderate	z	back	7	0
10	male	24	ortho	Zg	severe	z	back	9	0
10	male	24	ortho	Zg	mild	z	forward	8	0
10	male	24	ortho	Zg	moderate	z	forward	7	0
10	male	24	ortho	Zg	severe	z	forward	7	0
11	female	25	ortho	Mt	mild	x	left	6	0
11	female	25	ortho	Mt	moderate	x	left	6	0
11	female	25	ortho	Mt	severe	x	left	6	1
11	female	25	ortho	Mt	mild	x	right	6	0
11	female	25	ortho	Mt	moderate	x	right	7	0
11	female	25	ortho	Mt	severe	x	right	7	1
11	female	25	ortho	Mt	mild	y	up	7	0
11	female	25	ortho	Mt	moderate	y	up	6	0
11	female	25	ortho	Mt	severe	y	up	2	1
11	female	25	ortho	Mt	mild	y	down	5	1
11	female	25	ortho	Mt	moderate	y	down	7	0
11	female	25	ortho	Mt	severe	y	down	4	1
11	female	25	ortho	Mt	mild	z	back	6	0
11	female	25	ortho	Mt	moderate	z	back	6	1
11	female	25	ortho	Mt	severe	z	back	6	1
11	female	25	ortho	Mt	mild	z	forward	7	0
11	female	25	ortho	Mt	moderate	z	forward	8	0
11	female	25	ortho	Mt	severe	z	forward	5	1
11	female	25	ortho	Go	mild	x	left	7	1
11	female	25	ortho	Go	moderate	x	left	3	1
11	female	25	ortho	Go	severe	x	left	4	1
11	female	25	ortho	Go	mild	x	right	7	0
11	female	25	ortho	Go	moderate	x	right	7	0
11	female	25	ortho	Go	severe	x	right	5	1
11	female	25	ortho	Go	mild	y	up	7	0
11	female	25	ortho	Go	moderate	y	up	7	1
11	female	25	ortho	Go	severe	y	up	7	0
11	female	25	ortho	Go	mild	y	down	9	0
11	female	25	ortho	Go	moderate	y	down	7	0
11	female	25	ortho	Go	severe	y	down	7	0
11	female	25	ortho	Go	mild	z	back	8	0
11	female	25	ortho	Go	moderate	z	back	7	0
11	female	25	ortho	Go	severe	z	back	6	0
11	female	25	ortho	Go	mild	z	forward	7	0
11	female	25	ortho	Go	moderate	z	forward	6	0
11	female	25	ortho	Go	severe	z	forward	4	1
11	female	25	ortho	Ch	mild	x	left	7	0
11	female	25	ortho	Ch	moderate	x	left	6	1
11	female	25	ortho	Ch	severe	x	left	4	1
11	female	25	ortho	Ch	mild	x	right	6	0
11	female	25	ortho	Ch	moderate	x	right	6	1
11	female	25	ortho	Ch	severe	x	right	6	1
11	female	25	ortho	Ch	mild	y	up	7	0
11	female	25	ortho	Ch	moderate	y	up	4	1
11	female	25	ortho	Ch	severe	y	up	5	1
11	female	25	ortho	Ch	mild	y	down	7	0
11	female	25	ortho	Ch	moderate	y	down	3	1
11	female	25	ortho	Ch	severe	y	down	2	1
11	female	25	ortho	Ch	mild	z	back	8	0
11	female	25	ortho	Ch	moderate	z	back	6	1
11	female	25	ortho	Ch	severe	z	back	6	1
11	female	25	ortho	Ch	mild	z	forward	8	0
11	female	25	ortho	Ch	moderate	z	forward	6	0
11	female	25	ortho	Ch	severe	z	forward	6	1
11	female	25	ortho	Zg	mild	x	left	6	1
11	female	25	ortho	Zg	moderate	x	left	7	0
11	female	25	ortho	Zg	severe	x	left	7	0
11	female	25	ortho	Zg	mild	x	right	7	0
11	female	25	ortho	Zg	moderate	x	right	7	0
11	female	25	ortho	Zg	severe	x	right	4	1
11	female	25	ortho	Zg	mild	y	up	6	0
11	female	25	ortho	Zg	moderate	y	up	8	0
11	female	25	ortho	Zg	severe	y	up	7	0
11	female	25	ortho	Zg	mild	y	down	9	0
11	female	25	ortho	Zg	moderate	y	down	6	0
11	female	25	ortho	Zg	severe	y	down	7	0
11	female	25	ortho	Zg	mild	z	back	8	0
11	female	25	ortho	Zg	moderate	z	back	6	0
11	female	25	ortho	Zg	severe	z	back	7	0
11	female	25	ortho	Zg	mild	z	forward	7	0
11	female	25	ortho	Zg	moderate	z	forward	6	1
11	female	25	ortho	Zg	severe	z	forward	3	1
12	female	26	ortho	Mt	mild	x	left	9	0
12	female	26	ortho	Mt	moderate	x	left	6	1
12	female	26	ortho	Mt	severe	x	left	3	1
12	female	26	ortho	Mt	mild	x	right	5	1
12	female	26	ortho	Mt	moderate	x	right	6	1
12	female	26	ortho	Mt	severe	x	right	2	1
12	female	26	ortho	Mt	mild	y	up	3	1
12	female	26	ortho	Mt	moderate	y	up	2	1
12	female	26	ortho	Mt	severe	y	up	1	1
12	female	26	ortho	Mt	mild	y	down	1	1
12	female	26	ortho	Mt	moderate	y	down	2	1
12	female	26	ortho	Mt	severe	y	down	2	1
12	female	26	ortho	Mt	mild	z	back	7	1
12	female	26	ortho	Mt	moderate	z	back	5	1
12	female	26	ortho	Mt	severe	z	back	6	1
12	female	26	ortho	Mt	mild	z	forward	6	1
12	female	26	ortho	Mt	moderate	z	forward	5	1
12	female	26	ortho	Mt	severe	z	forward	3	1
12	female	26	ortho	Go	mild	x	left	8	1
12	female	26	ortho	Go	moderate	x	left	4	1
12	female	26	ortho	Go	severe	x	left	4	1
12	female	26	ortho	Go	mild	x	right	9	0
12	female	26	ortho	Go	moderate	x	right	4	1
12	female	26	ortho	Go	severe	x	right	3	1
12	female	26	ortho	Go	mild	y	up	8	0
12	female	26	ortho	Go	moderate	y	up	9	0
12	female	26	ortho	Go	severe	y	up	8	1
12	female	26	ortho	Go	mild	y	down	7	0
12	female	26	ortho	Go	moderate	y	down	7	1
12	female	26	ortho	Go	severe	y	down	5	1
12	female	26	ortho	Go	mild	z	back	9	0
12	female	26	ortho	Go	moderate	z	back	9	0
12	female	26	ortho	Go	severe	z	back	6	1
12	female	26	ortho	Go	mild	z	forward	9	0
12	female	26	ortho	Go	moderate	z	forward	8	1
12	female	26	ortho	Go	severe	z	forward	7	1
12	female	26	ortho	Ch	mild	x	left	9	0
12	female	26	ortho	Ch	moderate	x	left	8	1
12	female	26	ortho	Ch	severe	x	left	4	1
12	female	26	ortho	Ch	mild	x	right	8	1
12	female	26	ortho	Ch	moderate	x	right	5	1
12	female	26	ortho	Ch	severe	x	right	9	0
12	female	26	ortho	Ch	mild	y	up	6	1
12	female	26	ortho	Ch	moderate	y	up	5	1
12	female	26	ortho	Ch	severe	y	up	6	1
12	female	26	ortho	Ch	mild	y	down	9	0
12	female	26	ortho	Ch	moderate	y	down	2	1
12	female	26	ortho	Ch	severe	y	down	3	1
12	female	26	ortho	Ch	mild	z	back	8	0
12	female	26	ortho	Ch	moderate	z	back	9	0
12	female	26	ortho	Ch	severe	z	back	7	0
12	female	26	ortho	Ch	mild	z	forward	9	0
12	female	26	ortho	Ch	moderate	z	forward	9	0
12	female	26	ortho	Ch	severe	z	forward	7	1
12	female	26	ortho	Zg	mild	x	left	9	0
12	female	26	ortho	Zg	moderate	x	left	8	0
12	female	26	ortho	Zg	severe	x	left	7	1
12	female	26	ortho	Zg	mild	x	right	9	0
12	female	26	ortho	Zg	moderate	x	right	7	1
12	female	26	ortho	Zg	severe	x	right	5	1
12	female	26	ortho	Zg	mild	y	up	8	0
12	female	26	ortho	Zg	moderate	y	up	9	0
12	female	26	ortho	Zg	severe	y	up	9	0
12	female	26	ortho	Zg	mild	y	down	2	0
12	female	26	ortho	Zg	moderate	y	down	8	0
12	female	26	ortho	Zg	severe	y	down	9	0
12	female	26	ortho	Zg	mild	z	back	9	0
12	female	26	ortho	Zg	moderate	z	back	8	1
12	female	26	ortho	Zg	severe	z	back	6	0
12	female	26	ortho	Zg	mild	z	forward	9	0
12	female	26	ortho	Zg	moderate	z	forward	10	0
12	female	26	ortho	Zg	severe	z	forward	8	1
13	male	23	ortho	Mt	mild	x	left	5	1
13	male	23	ortho	Mt	moderate	x	left	4	1
13	male	23	ortho	Mt	severe	x	left	3	1
13	male	23	ortho	Mt	mild	x	right	6	1
13	male	23	ortho	Mt	moderate	x	right	3	0
13	male	23	ortho	Mt	severe	x	right	3	1
13	male	23	ortho	Mt	mild	y	up	4	1
13	male	23	ortho	Mt	moderate	y	up	2	1
13	male	23	ortho	Mt	severe	y	up	0	1
13	male	23	ortho	Mt	mild	y	down	2	1
13	male	23	ortho	Mt	moderate	y	down	1	1
13	male	23	ortho	Mt	severe	y	down	1	1
13	male	23	ortho	Mt	mild	z	back	4	1
13	male	23	ortho	Mt	moderate	z	back	4	1
13	male	23	ortho	Mt	severe	z	back	3	1
13	male	23	ortho	Mt	mild	z	forward	6	1
13	male	23	ortho	Mt	moderate	z	forward	2	1
13	male	23	ortho	Mt	severe	z	forward	2	1
13	male	23	ortho	Go	mild	x	left	7	1
13	male	23	ortho	Go	moderate	x	left	3	1
13	male	23	ortho	Go	severe	x	left	2	1
13	male	23	ortho	Go	mild	x	right	1	1
13	male	23	ortho	Go	moderate	x	right	1	1
13	male	23	ortho	Go	severe	x	right	0	1
13	male	23	ortho	Go	mild	y	up	8	0
13	male	23	ortho	Go	moderate	y	up	6	1
13	male	23	ortho	Go	severe	y	up	4	1
13	male	23	ortho	Go	mild	y	down	8	0
13	male	23	ortho	Go	moderate	y	down	7	1
13	male	23	ortho	Go	severe	y	down	5	1
13	male	23	ortho	Go	mild	z	back	8	0
13	male	23	ortho	Go	moderate	z	back	7	0
13	male	23	ortho	Go	severe	z	back	5	1
13	male	23	ortho	Go	mild	z	forward	6	0
13	male	23	ortho	Go	moderate	z	forward	6	1
13	male	23	ortho	Go	severe	z	forward	3	1
13	male	23	ortho	Ch	mild	x	left	6	1
13	male	23	ortho	Ch	moderate	x	left	3	1
13	male	23	ortho	Ch	severe	x	left	1	1
13	male	23	ortho	Ch	mild	x	right	6	1
13	male	23	ortho	Ch	moderate	x	right	2	1
13	male	23	ortho	Ch	severe	x	right	1	1
13	male	23	ortho	Ch	mild	y	up	4	1
13	male	23	ortho	Ch	moderate	y	up	4	1
13	male	23	ortho	Ch	severe	y	up	1	1
13	male	23	ortho	Ch	mild	y	down	2	1
13	male	23	ortho	Ch	moderate	y	down	1	1
13	male	23	ortho	Ch	severe	y	down	0	1
13	male	23	ortho	Ch	mild	z	back	7	1
13	male	23	ortho	Ch	moderate	z	back	6	0
13	male	23	ortho	Ch	severe	z	back	3	1
13	male	23	ortho	Ch	mild	z	forward	6	1
13	male	23	ortho	Ch	moderate	z	forward	5	1
13	male	23	ortho	Ch	severe	z	forward	5	1
13	male	23	ortho	Zg	mild	x	left	7	0
13	male	23	ortho	Zg	moderate	x	left	7	0
13	male	23	ortho	Zg	severe	x	left	5	1
13	male	23	ortho	Zg	mild	x	right	7	1
13	male	23	ortho	Zg	moderate	x	right	3	1
13	male	23	ortho	Zg	severe	x	right	2	1
13	male	23	ortho	Zg	mild	y	up	9	0
13	male	23	ortho	Zg	moderate	y	up	8	0
13	male	23	ortho	Zg	severe	y	up	6	0
13	male	23	ortho	Zg	mild	y	down	9	0
13	male	23	ortho	Zg	moderate	y	down	6	0
13	male	23	ortho	Zg	severe	y	down	8	0
13	male	23	ortho	Zg	mild	z	back	7	0
13	male	23	ortho	Zg	moderate	z	back	9	0
13	male	23	ortho	Zg	severe	z	back	8	0
13	male	23	ortho	Zg	mild	z	forward	6	0
13	male	23	ortho	Zg	moderate	z	forward	7	0
13	male	23	ortho	Zg	severe	z	forward	5	1
14	male	24	ortho	Mt	mild	x	left	9	1
14	male	24	ortho	Mt	moderate	x	left	4	1
14	male	24	ortho	Mt	severe	x	left	3	1
14	male	24	ortho	Mt	mild	x	right	4	1
14	male	24	ortho	Mt	moderate	x	right	5	1
14	male	24	ortho	Mt	severe	x	right	1	0
14	male	24	ortho	Mt	mild	y	up	3	1
14	male	24	ortho	Mt	moderate	y	up	0	0
14	male	24	ortho	Mt	severe	y	up	0	1
14	male	24	ortho	Mt	mild	y	down	3	1
14	male	24	ortho	Mt	moderate	y	down	4	1
14	male	24	ortho	Mt	severe	y	down	1	1
14	male	24	ortho	Mt	mild	z	back	4	1
14	male	24	ortho	Mt	moderate	z	back	3	1
14	male	24	ortho	Mt	severe	z	back	3	1
14	male	24	ortho	Mt	mild	z	forward	6	1
14	male	24	ortho	Mt	moderate	z	forward	3	1
14	male	24	ortho	Mt	severe	z	forward	2	1
14	male	24	ortho	Go	mild	x	left	9	0
14	male	24	ortho	Go	moderate	x	left	6	0
14	male	24	ortho	Go	severe	x	left	3	1
14	male	24	ortho	Go	mild	x	right	4	1
14	male	24	ortho	Go	moderate	x	right	4	1
14	male	24	ortho	Go	severe	x	right	3	1
14	male	24	ortho	Go	mild	y	up	8	0
14	male	24	ortho	Go	moderate	y	up	6	1
14	male	24	ortho	Go	severe	y	up	3	1
14	male	24	ortho	Go	mild	y	down	9	0
14	male	24	ortho	Go	moderate	y	down	4	1
14	male	24	ortho	Go	severe	y	down	3	1
14	male	24	ortho	Go	mild	z	back	7	0
14	male	24	ortho	Go	moderate	z	back	10	0
14	male	24	ortho	Go	severe	z	back	7	0
14	male	24	ortho	Go	mild	z	forward	8	0
14	male	24	ortho	Go	moderate	z	forward	4	1
14	male	24	ortho	Go	severe	z	forward	7	1
14	male	24	ortho	Ch	mild	x	left	5	0
14	male	24	ortho	Ch	moderate	x	left	8	1
14	male	24	ortho	Ch	severe	x	left	3	1
14	male	24	ortho	Ch	mild	x	right	9	0
14	male	24	ortho	Ch	moderate	x	right	6	0
14	male	24	ortho	Ch	severe	x	right	7	0
14	male	24	ortho	Ch	mild	y	up	5	1
14	male	24	ortho	Ch	moderate	y	up	4	1
14	male	24	ortho	Ch	severe	y	up	0	1
14	male	24	ortho	Ch	mild	y	down	9	1
14	male	24	ortho	Ch	moderate	y	down	1	1
14	male	24	ortho	Ch	severe	y	down	0	1
14	male	24	ortho	Ch	mild	z	back	6	0
14	male	24	ortho	Ch	moderate	z	back	6	0
14	male	24	ortho	Ch	severe	z	back	6	1
14	male	24	ortho	Ch	mild	z	forward	8	0
14	male	24	ortho	Ch	moderate	z	forward	8	0
14	male	24	ortho	Ch	severe	z	forward	7	1
14	male	24	ortho	Zg	mild	x	left	4	1
14	male	24	ortho	Zg	moderate	x	left	6	1
14	male	24	ortho	Zg	severe	x	left	10	0
14	male	24	ortho	Zg	mild	x	right	7	0
14	male	24	ortho	Zg	moderate	x	right	4	1
14	male	24	ortho	Zg	severe	x	right	1	1
14	male	24	ortho	Zg	mild	y	up	7	1
14	male	24	ortho	Zg	moderate	y	up	9	1
14	male	24	ortho	Zg	severe	y	up	10	1
14	male	24	ortho	Zg	mild	y	down	10	0
14	male	24	ortho	Zg	moderate	y	down	10	0
14	male	24	ortho	Zg	severe	y	down	8	1
14	male	24	ortho	Zg	mild	z	back	5	1
14	male	24	ortho	Zg	moderate	z	back	3	1
14	male	24	ortho	Zg	severe	z	back	4	1
14	male	24	ortho	Zg	mild	z	forward	10	0
14	male	24	ortho	Zg	moderate	z	forward	7	1
14	male	24	ortho	Zg	severe	z	forward	6	1
15	female	23	ortho	Mt	mild	x	left	5	0
15	female	23	ortho	Mt	moderate	x	left	5	1
15	female	23	ortho	Mt	severe	x	left	5	1
15	female	23	ortho	Mt	mild	x	right	6	0
15	female	23	ortho	Mt	moderate	x	right	5	1
15	female	23	ortho	Mt	severe	x	right	2	1
15	female	23	ortho	Mt	mild	y	up	4	1
15	female	23	ortho	Mt	moderate	y	up	4	1
15	female	23	ortho	Mt	severe	y	up	3	1
15	female	23	ortho	Mt	mild	y	down	6	1
15	female	23	ortho	Mt	moderate	y	down	4	1
15	female	23	ortho	Mt	severe	y	down	4	1
15	female	23	ortho	Mt	mild	z	back	6	1
15	female	23	ortho	Mt	moderate	z	back	6	1
15	female	23	ortho	Mt	severe	z	back	3	1
15	female	23	ortho	Mt	mild	z	forward	6	1
15	female	23	ortho	Mt	moderate	z	forward	3	1
15	female	23	ortho	Mt	severe	z	forward	5	1
15	female	23	ortho	Go	mild	x	left	6	1
15	female	23	ortho	Go	moderate	x	left	5	1
15	female	23	ortho	Go	severe	x	left	5	1
15	female	23	ortho	Go	mild	x	right	5	1
15	female	23	ortho	Go	moderate	x	right	3	1
15	female	23	ortho	Go	severe	x	right	1	1
15	female	23	ortho	Go	mild	y	up	8	0
15	female	23	ortho	Go	moderate	y	up	4	0
15	female	23	ortho	Go	severe	y	up	6	1
15	female	23	ortho	Go	mild	y	down	7	0
15	female	23	ortho	Go	moderate	y	down	5	1
15	female	23	ortho	Go	severe	y	down	5	1
15	female	23	ortho	Go	mild	z	back	6	0
15	female	23	ortho	Go	moderate	z	back	8	0
15	female	23	ortho	Go	severe	z	back	7	0
15	female	23	ortho	Go	mild	z	forward	7	1
15	female	23	ortho	Go	moderate	z	forward	7	0
15	female	23	ortho	Go	severe	z	forward	6	0
15	female	23	ortho	Ch	mild	x	left	7	0
15	female	23	ortho	Ch	moderate	x	left	7	0
15	female	23	ortho	Ch	severe	x	left	3	1
15	female	23	ortho	Ch	mild	x	right	7	0
15	female	23	ortho	Ch	moderate	x	right	5	1
15	female	23	ortho	Ch	severe	x	right	6	0
15	female	23	ortho	Ch	mild	y	up	5	1
15	female	23	ortho	Ch	moderate	y	up	3	1
15	female	23	ortho	Ch	severe	y	up	5	1
15	female	23	ortho	Ch	mild	y	down	7	0
15	female	23	ortho	Ch	moderate	y	down	4	1
15	female	23	ortho	Ch	severe	y	down	4	1
15	female	23	ortho	Ch	mild	z	back	6	0
15	female	23	ortho	Ch	moderate	z	back	7	0
15	female	23	ortho	Ch	severe	z	back	7	0
15	female	23	ortho	Ch	mild	z	forward	7	0
15	female	23	ortho	Ch	moderate	z	forward	6	0
15	female	23	ortho	Ch	severe	z	forward	7	0
15	female	23	ortho	Zg	mild	x	left	7	0
15	female	23	ortho	Zg	moderate	x	left	6	0
15	female	23	ortho	Zg	severe	x	left	8	0
15	female	23	ortho	Zg	mild	x	right	7	0
15	female	23	ortho	Zg	moderate	x	right	5	1
15	female	23	ortho	Zg	severe	x	right	4	1
15	female	23	ortho	Zg	mild	y	up	7	0
15	female	23	ortho	Zg	moderate	y	up	6	0
15	female	23	ortho	Zg	severe	y	up	6	0
15	female	23	ortho	Zg	mild	y	down	6	0
15	female	23	ortho	Zg	moderate	y	down	8	0
15	female	23	ortho	Zg	severe	y	down	8	0
15	female	23	ortho	Zg	mild	z	back	7	0
15	female	23	ortho	Zg	moderate	z	back	7	0
15	female	23	ortho	Zg	severe	z	back	9	0
15	female	23	ortho	Zg	mild	z	forward	6	0
15	female	23	ortho	Zg	moderate	z	forward	8	0
15	female	23	ortho	Zg	severe	z	forward	7	0
16	female	23	ortho	Mt	mild	x	left	7	1
16	female	23	ortho	Mt	moderate	x	left	5	1
16	female	23	ortho	Mt	severe	x	left	3	1
16	female	23	ortho	Mt	mild	x	right	9	0
16	female	23	ortho	Mt	moderate	x	right	4	1
16	female	23	ortho	Mt	severe	x	right	2	1
16	female	23	ortho	Mt	mild	y	up	3	1
16	female	23	ortho	Mt	moderate	y	up	1	1
16	female	23	ortho	Mt	severe	y	up	0	1
16	female	23	ortho	Mt	mild	y	down	3	1
16	female	23	ortho	Mt	moderate	y	down	3	1
16	female	23	ortho	Mt	severe	y	down	2	1
16	female	23	ortho	Mt	mild	z	back	1	1
16	female	23	ortho	Mt	moderate	z	back	3	1
16	female	23	ortho	Mt	severe	z	back	4	0
16	female	23	ortho	Mt	mild	z	forward	2	1
16	female	23	ortho	Mt	moderate	z	forward	2	1
16	female	23	ortho	Mt	severe	z	forward	1	1
16	female	23	ortho	Go	mild	x	left	2	1
16	female	23	ortho	Go	moderate	x	left	8	0
16	female	23	ortho	Go	severe	x	left	1	1
16	female	23	ortho	Go	mild	x	right	8	0
16	female	23	ortho	Go	moderate	x	right	4	1
16	female	23	ortho	Go	severe	x	right	1	1
16	female	23	ortho	Go	mild	y	up	5	0
16	female	23	ortho	Go	moderate	y	up	9	0
16	female	23	ortho	Go	severe	y	up	5	0
16	female	23	ortho	Go	mild	y	down	8	0
16	female	23	ortho	Go	moderate	y	down	8	0
16	female	23	ortho	Go	severe	y	down	4	0
16	female	23	ortho	Go	mild	z	back	7	0
16	female	23	ortho	Go	moderate	z	back	10	0
16	female	23	ortho	Go	severe	z	back	3	1
16	female	23	ortho	Go	mild	z	forward	9	0
16	female	23	ortho	Go	moderate	z	forward	8	0
16	female	23	ortho	Go	severe	z	forward	8	1
16	female	23	ortho	Ch	mild	x	left	6	0
16	female	23	ortho	Ch	moderate	x	left	8	0
16	female	23	ortho	Ch	severe	x	left	1	0
16	female	23	ortho	Ch	mild	x	right	8	0
16	female	23	ortho	Ch	moderate	x	right	4	1
16	female	23	ortho	Ch	severe	x	right	6	1
16	female	23	ortho	Ch	mild	y	up	6	1
16	female	23	ortho	Ch	moderate	y	up	5	1
16	female	23	ortho	Ch	severe	y	up	5	1
16	female	23	ortho	Ch	mild	y	down	5	1
16	female	23	ortho	Ch	moderate	y	down	3	1
16	female	23	ortho	Ch	severe	y	down	2	1
16	female	23	ortho	Ch	mild	z	back	7	0
16	female	23	ortho	Ch	moderate	z	back	8	1
16	female	23	ortho	Ch	severe	z	back	8	1
16	female	23	ortho	Ch	mild	z	forward	7	0
16	female	23	ortho	Ch	moderate	z	forward	3	1
16	female	23	ortho	Ch	severe	z	forward	4	1
16	female	23	ortho	Zg	mild	x	left	5	0
16	female	23	ortho	Zg	moderate	x	left	3	0
16	female	23	ortho	Zg	severe	x	left	6	1
16	female	23	ortho	Zg	mild	x	right	4	0
16	female	23	ortho	Zg	moderate	x	right	8	0
16	female	23	ortho	Zg	severe	x	right	0	1
16	female	23	ortho	Zg	mild	y	up	8	1
16	female	23	ortho	Zg	moderate	y	up	9	0
16	female	23	ortho	Zg	severe	y	up	10	0
16	female	23	ortho	Zg	mild	y	down	5	1
16	female	23	ortho	Zg	moderate	y	down	8	0
16	female	23	ortho	Zg	severe	y	down	9	1
16	female	23	ortho	Zg	mild	z	back	9	0
16	female	23	ortho	Zg	moderate	z	back	10	0
16	female	23	ortho	Zg	severe	z	back	5	1
16	female	23	ortho	Zg	mild	z	forward	10	0
16	female	23	ortho	Zg	moderate	z	forward	9	0
16	female	23	ortho	Zg	severe	z	forward	0	1
17	male	25	ortho	Mt	mild	x	left	8	0
17	male	25	ortho	Mt	moderate	x	left	5	1
17	male	25	ortho	Mt	severe	x	left	5	1
17	male	25	ortho	Mt	mild	x	right	9	1
17	male	25	ortho	Mt	moderate	x	right	7	1
17	male	25	ortho	Mt	severe	x	right	3	1
17	male	25	ortho	Mt	mild	y	up	5	0
17	male	25	ortho	Mt	moderate	y	up	4	1
17	male	25	ortho	Mt	severe	y	up	3	1
17	male	25	ortho	Mt	mild	y	down	6	1
17	male	25	ortho	Mt	moderate	y	down	4	1
17	male	25	ortho	Mt	severe	y	down	3	1
17	male	25	ortho	Mt	mild	z	back	6	1
17	male	25	ortho	Mt	moderate	z	back	5	1
17	male	25	ortho	Mt	severe	z	back	3	1
17	male	25	ortho	Mt	mild	z	forward	7	1
17	male	25	ortho	Mt	moderate	z	forward	3	1
17	male	25	ortho	Mt	severe	z	forward	6	1
17	male	25	ortho	Go	mild	x	left	8	1
17	male	25	ortho	Go	moderate	x	left	8	1
17	male	25	ortho	Go	severe	x	left	3	1
17	male	25	ortho	Go	mild	x	right	7	1
17	male	25	ortho	Go	moderate	x	right	1	1
17	male	25	ortho	Go	severe	x	right	2	1
17	male	25	ortho	Go	mild	y	up	8	0
17	male	25	ortho	Go	moderate	y	up	8	0
17	male	25	ortho	Go	severe	y	up	6	1
17	male	25	ortho	Go	mild	y	down	10	0
17	male	25	ortho	Go	moderate	y	down	10	0
17	male	25	ortho	Go	severe	y	down	6	0
17	male	25	ortho	Go	mild	z	back	10	0
17	male	25	ortho	Go	moderate	z	back	10	0
17	male	25	ortho	Go	severe	z	back	10	0
17	male	25	ortho	Go	mild	z	forward	7	0
17	male	25	ortho	Go	moderate	z	forward	8	0
17	male	25	ortho	Go	severe	z	forward	7	0
17	male	25	ortho	Ch	mild	x	left	10	0
17	male	25	ortho	Ch	moderate	x	left	7	1
17	male	25	ortho	Ch	severe	x	left	4	1
17	male	25	ortho	Ch	mild	x	right	10	1
17	male	25	ortho	Ch	moderate	x	right	6	1
17	male	25	ortho	Ch	severe	x	right	4	1
17	male	25	ortho	Ch	mild	y	up	6	1
17	male	25	ortho	Ch	moderate	y	up	5	1
17	male	25	ortho	Ch	severe	y	up	2	1
17	male	25	ortho	Ch	mild	y	down	6	1
17	male	25	ortho	Ch	moderate	y	down	2	1
17	male	25	ortho	Ch	severe	y	down	2	1
17	male	25	ortho	Ch	mild	z	back	8	1
17	male	25	ortho	Ch	moderate	z	back	10	1
17	male	25	ortho	Ch	severe	z	back	7	1
17	male	25	ortho	Ch	mild	z	forward	7	1
17	male	25	ortho	Ch	moderate	z	forward	5	1
17	male	25	ortho	Ch	severe	z	forward	3	1
17	male	25	ortho	Zg	mild	x	left	8	0
17	male	25	ortho	Zg	moderate	x	left	10	0
17	male	25	ortho	Zg	severe	x	left	6	1
17	male	25	ortho	Zg	mild	x	right	10	0
17	male	25	ortho	Zg	moderate	x	right	6	0
17	male	25	ortho	Zg	severe	x	right	3	1
17	male	25	ortho	Zg	mild	y	up	9	0
17	male	25	ortho	Zg	moderate	y	up	10	0
17	male	25	ortho	Zg	severe	y	up	7	1
17	male	25	ortho	Zg	mild	y	down	6	0
17	male	25	ortho	Zg	moderate	y	down	8	1
17	male	25	ortho	Zg	severe	y	down	6	1
17	male	25	ortho	Zg	mild	z	back	6	1
17	male	25	ortho	Zg	moderate	z	back	10	0
17	male	25	ortho	Zg	severe	z	back	8	1
17	male	25	ortho	Zg	mild	z	forward	7	1
17	male	25	ortho	Zg	moderate	z	forward	7	1
17	male	25	ortho	Zg	severe	z	forward	6	1
18	female	23	ortho	Mt	mild	x	left	8	1
18	female	23	ortho	Mt	moderate	x	left	7	1
18	female	23	ortho	Mt	severe	x	left	6	1
18	female	23	ortho	Mt	mild	x	right	9	0
18	female	23	ortho	Mt	moderate	x	right	4	1
18	female	23	ortho	Mt	severe	x	right	4	1
18	female	23	ortho	Mt	mild	y	up	5	1
18	female	23	ortho	Mt	moderate	y	up	3	1
18	female	23	ortho	Mt	severe	y	up	2	1
18	female	23	ortho	Mt	mild	y	down	6	1
18	female	23	ortho	Mt	moderate	y	down	2	1
18	female	23	ortho	Mt	severe	y	down	3	1
18	female	23	ortho	Mt	mild	z	back	6	1
18	female	23	ortho	Mt	moderate	z	back	4	1
18	female	23	ortho	Mt	severe	z	back	2	1
18	female	23	ortho	Mt	mild	z	forward	5	1
18	female	23	ortho	Mt	moderate	z	forward	4	1
18	female	23	ortho	Mt	severe	z	forward	3	1
18	female	23	ortho	Go	mild	x	left	10	0
18	female	23	ortho	Go	moderate	x	left	2	0
18	female	23	ortho	Go	severe	x	left	2	1
18	female	23	ortho	Go	mild	x	right	7	1
18	female	23	ortho	Go	moderate	x	right	5	1
18	female	23	ortho	Go	severe	x	right	2	1
18	female	23	ortho	Go	mild	y	up	9	0
18	female	23	ortho	Go	moderate	y	up	7	1
18	female	23	ortho	Go	severe	y	up	8	1
18	female	23	ortho	Go	mild	y	down	9	0
18	female	23	ortho	Go	moderate	y	down	5	1
18	female	23	ortho	Go	severe	y	down	3	1
18	female	23	ortho	Go	mild	z	back	10	0
18	female	23	ortho	Go	moderate	z	back	10	0
18	female	23	ortho	Go	severe	z	back	8	1
18	female	23	ortho	Go	mild	z	forward	10	0
18	female	23	ortho	Go	moderate	z	forward	9	0
18	female	23	ortho	Go	severe	z	forward	9	1
18	female	23	ortho	Ch	mild	x	left	9	1
18	female	23	ortho	Ch	moderate	x	left	7	1
18	female	23	ortho	Ch	severe	x	left	5	1
18	female	23	ortho	Ch	mild	x	right	10	0
18	female	23	ortho	Ch	moderate	x	right	5	1
18	female	23	ortho	Ch	severe	x	right	5	1
18	female	23	ortho	Ch	mild	y	up	10	0
18	female	23	ortho	Ch	moderate	y	up	4	1
18	female	23	ortho	Ch	severe	y	up	5	1
18	female	23	ortho	Ch	mild	y	down	10	0
18	female	23	ortho	Ch	moderate	y	down	4	1
18	female	23	ortho	Ch	severe	y	down	4	1
18	female	23	ortho	Ch	mild	z	back	10	0
18	female	23	ortho	Ch	moderate	z	back	10	0
18	female	23	ortho	Ch	severe	z	back	8	1
18	female	23	ortho	Ch	mild	z	forward	10	0
18	female	23	ortho	Ch	moderate	z	forward	6	1
18	female	23	ortho	Ch	severe	z	forward	7	1
18	female	23	ortho	Zg	mild	x	left	9	0
18	female	23	ortho	Zg	moderate	x	left	7	1
18	female	23	ortho	Zg	severe	x	left	8	1
18	female	23	ortho	Zg	mild	x	right	8	1
18	female	23	ortho	Zg	moderate	x	right	6	1
18	female	23	ortho	Zg	severe	x	right	3	1
18	female	23	ortho	Zg	mild	y	up	10	0
18	female	23	ortho	Zg	moderate	y	up	8	0
18	female	23	ortho	Zg	severe	y	up	10	0
18	female	23	ortho	Zg	mild	y	down	10	0
18	female	23	ortho	Zg	moderate	y	down	10	0
18	female	23	ortho	Zg	severe	y	down	7	1
18	female	23	ortho	Zg	mild	z	back	10	0
18	female	23	ortho	Zg	moderate	z	back	9	1
18	female	23	ortho	Zg	severe	z	back	5	1
18	female	23	ortho	Zg	mild	z	forward	10	0
18	female	23	ortho	Zg	moderate	z	forward	6	1
18	female	23	ortho	Zg	severe	z	forward	6	1
19	female	22	ortho	Mt	mild	x	left	7	0
19	female	22	ortho	Mt	moderate	x	left	6	1
19	female	22	ortho	Mt	severe	x	left	4	1
19	female	22	ortho	Mt	mild	x	right	6	1
19	female	22	ortho	Mt	moderate	x	right	4	1
19	female	22	ortho	Mt	severe	x	right	1	1
19	female	22	ortho	Mt	mild	y	up	2	1
19	female	22	ortho	Mt	moderate	y	up	1	1
19	female	22	ortho	Mt	severe	y	up	0	1
19	female	22	ortho	Mt	mild	y	down	5	1
19	female	22	ortho	Mt	moderate	y	down	4	1
19	female	22	ortho	Mt	severe	y	down	3	1
19	female	22	ortho	Mt	mild	z	back	6	1
19	female	22	ortho	Mt	moderate	z	back	3	1
19	female	22	ortho	Mt	severe	z	back	2	1
19	female	22	ortho	Mt	mild	z	forward	4	1
19	female	22	ortho	Mt	moderate	z	forward	6	1
19	female	22	ortho	Mt	severe	z	forward	4	1
19	female	22	ortho	Go	mild	x	left	4	1
19	female	22	ortho	Go	moderate	x	left	3	1
19	female	22	ortho	Go	severe	x	left	3	1
19	female	22	ortho	Go	mild	x	right	5	1
19	female	22	ortho	Go	moderate	x	right	2	1
19	female	22	ortho	Go	severe	x	right	1	1
19	female	22	ortho	Go	mild	y	up	8	0
19	female	22	ortho	Go	moderate	y	up	6	1
19	female	22	ortho	Go	severe	y	up	5	1
19	female	22	ortho	Go	mild	y	down	8	0
19	female	22	ortho	Go	moderate	y	down	4	1
19	female	22	ortho	Go	severe	y	down	2	1
19	female	22	ortho	Go	mild	z	back	7	0
19	female	22	ortho	Go	moderate	z	back	9	0
19	female	22	ortho	Go	severe	z	back	4	1
19	female	22	ortho	Go	mild	z	forward	5	1
19	female	22	ortho	Go	moderate	z	forward	6	1
19	female	22	ortho	Go	severe	z	forward	7	0
19	female	22	ortho	Ch	mild	x	left	7	1
19	female	22	ortho	Ch	moderate	x	left	6	1
19	female	22	ortho	Ch	severe	x	left	3	1
19	female	22	ortho	Ch	mild	x	right	6	1
19	female	22	ortho	Ch	moderate	x	right	5	1
19	female	22	ortho	Ch	severe	x	right	3	1
19	female	22	ortho	Ch	mild	y	up	5	1
19	female	22	ortho	Ch	moderate	y	up	3	1
19	female	22	ortho	Ch	severe	y	up	2	1
19	female	22	ortho	Ch	mild	y	down	6	1
19	female	22	ortho	Ch	moderate	y	down	1	1
19	female	22	ortho	Ch	severe	y	down	1	1
19	female	22	ortho	Ch	mild	z	back	8	0
19	female	22	ortho	Ch	moderate	z	back	7	1
19	female	22	ortho	Ch	severe	z	back	7	1
19	female	22	ortho	Ch	mild	z	forward	7	0
19	female	22	ortho	Ch	moderate	z	forward	7	0
19	female	22	ortho	Ch	severe	z	forward	4	1
19	female	22	ortho	Zg	mild	x	left	7	0
19	female	22	ortho	Zg	moderate	x	left	5	0
19	female	22	ortho	Zg	severe	x	left	4	1
19	female	22	ortho	Zg	mild	x	right	7	0
19	female	22	ortho	Zg	moderate	x	right	7	0
19	female	22	ortho	Zg	severe	x	right	3	1
19	female	22	ortho	Zg	mild	y	up	7	0
19	female	22	ortho	Zg	moderate	y	up	6	0
19	female	22	ortho	Zg	severe	y	up	7	1
19	female	22	ortho	Zg	mild	y	down	6	1
19	female	22	ortho	Zg	moderate	y	down	7	0
19	female	22	ortho	Zg	severe	y	down	7	1
19	female	22	ortho	Zg	mild	z	back	7	0
19	female	22	ortho	Zg	moderate	z	back	7	0
19	female	22	ortho	Zg	severe	z	back	6	1
19	female	22	ortho	Zg	mild	z	forward	7	0
19	female	22	ortho	Zg	moderate	z	forward	6	0
19	female	22	ortho	Zg	severe	z	forward	6	1
20	female	23	ortho	Mt	mild	x	left	7	0
20	female	23	ortho	Mt	moderate	x	left	4	0
20	female	23	ortho	Mt	severe	x	left	4	1
20	female	23	ortho	Mt	mild	x	right	8	0
20	female	23	ortho	Mt	moderate	x	right	3	1
20	female	23	ortho	Mt	severe	x	right	2	1
20	female	23	ortho	Mt	mild	y	up	4	1
20	female	23	ortho	Mt	moderate	y	up	2	1
20	female	23	ortho	Mt	severe	y	up	1	1
20	female	23	ortho	Mt	mild	y	down	2	1
20	female	23	ortho	Mt	moderate	y	down	3	1
20	female	23	ortho	Mt	severe	y	down	3	1
20	female	23	ortho	Mt	mild	z	back	5	1
20	female	23	ortho	Mt	moderate	z	back	4	1
20	female	23	ortho	Mt	severe	z	back	3	1
20	female	23	ortho	Mt	mild	z	forward	3	1
20	female	23	ortho	Mt	moderate	z	forward	9	0
20	female	23	ortho	Mt	severe	z	forward	2	1
20	female	23	ortho	Go	mild	x	left	4	0
20	female	23	ortho	Go	moderate	x	left	3	0
20	female	23	ortho	Go	severe	x	left	3	0
20	female	23	ortho	Go	mild	x	right	4	1
20	female	23	ortho	Go	moderate	x	right	3	1
20	female	23	ortho	Go	severe	x	right	4	1
20	female	23	ortho	Go	mild	y	up	7	0
20	female	23	ortho	Go	moderate	y	up	3	1
20	female	23	ortho	Go	severe	y	up	6	0
20	female	23	ortho	Go	mild	y	down	10	0
20	female	23	ortho	Go	moderate	y	down	2	0
20	female	23	ortho	Go	severe	y	down	2	0
20	female	23	ortho	Go	mild	z	back	8	0
20	female	23	ortho	Go	moderate	z	back	7	0
20	female	23	ortho	Go	severe	z	back	7	0
20	female	23	ortho	Go	mild	z	forward	8	0
20	female	23	ortho	Go	moderate	z	forward	3	0
20	female	23	ortho	Go	severe	z	forward	7	0
20	female	23	ortho	Ch	mild	x	left	3	1
20	female	23	ortho	Ch	moderate	x	left	7	0
20	female	23	ortho	Ch	severe	x	left	3	1
20	female	23	ortho	Ch	mild	x	right	4	0
20	female	23	ortho	Ch	moderate	x	right	3	1
20	female	23	ortho	Ch	severe	x	right	4	1
20	female	23	ortho	Ch	mild	y	up	6	0
20	female	23	ortho	Ch	moderate	y	up	7	1
20	female	23	ortho	Ch	severe	y	up	4	1
20	female	23	ortho	Ch	mild	y	down	4	1
20	female	23	ortho	Ch	moderate	y	down	3	1
20	female	23	ortho	Ch	severe	y	down	4	1
20	female	23	ortho	Ch	mild	z	back	9	0
20	female	23	ortho	Ch	moderate	z	back	6	1
20	female	23	ortho	Ch	severe	z	back	7	0
20	female	23	ortho	Ch	mild	z	forward	8	0
20	female	23	ortho	Ch	moderate	z	forward	7	0
20	female	23	ortho	Ch	severe	z	forward	4	1
20	female	23	ortho	Zg	mild	x	left	8	0
20	female	23	ortho	Zg	moderate	x	left	9	0
20	female	23	ortho	Zg	severe	x	left	3	0
20	female	23	ortho	Zg	mild	x	right	8	0
20	female	23	ortho	Zg	moderate	x	right	3	1
20	female	23	ortho	Zg	severe	x	right	3	1
20	female	23	ortho	Zg	mild	y	up	7	0
20	female	23	ortho	Zg	moderate	y	up	6	0
20	female	23	ortho	Zg	severe	y	up	7	0
20	female	23	ortho	Zg	mild	y	down	9	0
20	female	23	ortho	Zg	moderate	y	down	7	0
20	female	23	ortho	Zg	severe	y	down	8	0
20	female	23	ortho	Zg	mild	z	back	8	0
20	female	23	ortho	Zg	moderate	z	back	3	1
20	female	23	ortho	Zg	severe	z	back	8	0
20	female	23	ortho	Zg	mild	z	forward	7	0
20	female	23	ortho	Zg	moderate	z	forward	8	0
20	female	23	ortho	Zg	severe	z	forward	4	1
21	male	24	ortho	Mt	mild	x	left	4	0
21	male	24	ortho	Mt	moderate	x	left	4	1
21	male	24	ortho	Mt	severe	x	left	3	1
21	male	24	ortho	Mt	mild	x	right	5	1
21	male	24	ortho	Mt	moderate	x	right	4	1
21	male	24	ortho	Mt	severe	x	right	5	1
21	male	24	ortho	Mt	mild	y	up	2	1
21	male	24	ortho	Mt	moderate	y	up	3	1
21	male	24	ortho	Mt	severe	y	up	4	1
21	male	24	ortho	Mt	mild	y	down	3	1
21	male	24	ortho	Mt	moderate	y	down	4	1
21	male	24	ortho	Mt	severe	y	down	3	1
21	male	24	ortho	Mt	mild	z	back	4	1
21	male	24	ortho	Mt	moderate	z	back	4	1
21	male	24	ortho	Mt	severe	z	back	4	1
21	male	24	ortho	Mt	mild	z	forward	5	1
21	male	24	ortho	Mt	moderate	z	forward	2	1
21	male	24	ortho	Mt	severe	z	forward	3	1
21	male	24	ortho	Go	mild	x	left	5	1
21	male	24	ortho	Go	moderate	x	left	5	1
21	male	24	ortho	Go	severe	x	left	4	1
21	male	24	ortho	Go	mild	x	right	5	1
21	male	24	ortho	Go	moderate	x	right	4	1
21	male	24	ortho	Go	severe	x	right	2	1
21	male	24	ortho	Go	mild	y	up	6	0
21	male	24	ortho	Go	moderate	y	up	5	1
21	male	24	ortho	Go	severe	y	up	5	1
21	male	24	ortho	Go	mild	y	down	8	1
21	male	24	ortho	Go	moderate	y	down	8	0
21	male	24	ortho	Go	severe	y	down	6	0
21	male	24	ortho	Go	mild	z	back	6	0
21	male	24	ortho	Go	moderate	z	back	5	0
21	male	24	ortho	Go	severe	z	back	5	1
21	male	24	ortho	Go	mild	z	forward	9	0
21	male	24	ortho	Go	moderate	z	forward	5	0
21	male	24	ortho	Go	severe	z	forward	8	0
21	male	24	ortho	Ch	mild	x	left	6	1
21	male	24	ortho	Ch	moderate	x	left	4	1
21	male	24	ortho	Ch	severe	x	left	5	1
21	male	24	ortho	Ch	mild	x	right	6	1
21	male	24	ortho	Ch	moderate	x	right	5	1
21	male	24	ortho	Ch	severe	x	right	3	1
21	male	24	ortho	Ch	mild	y	up	5	1
21	male	24	ortho	Ch	moderate	y	up	5	1
21	male	24	ortho	Ch	severe	y	up	4	1
21	male	24	ortho	Ch	mild	y	down	5	0
21	male	24	ortho	Ch	moderate	y	down	3	1
21	male	24	ortho	Ch	severe	y	down	3	1
21	male	24	ortho	Ch	mild	z	back	4	0
21	male	24	ortho	Ch	moderate	z	back	5	0
21	male	24	ortho	Ch	severe	z	back	5	1
21	male	24	ortho	Ch	mild	z	forward	7	0
21	male	24	ortho	Ch	moderate	z	forward	4	1
21	male	24	ortho	Ch	severe	z	forward	5	1
21	male	24	ortho	Zg	mild	x	left	4	1
21	male	24	ortho	Zg	moderate	x	left	5	1
21	male	24	ortho	Zg	severe	x	left	5	0
21	male	24	ortho	Zg	mild	x	right	4	1
21	male	24	ortho	Zg	moderate	x	right	4	1
21	male	24	ortho	Zg	severe	x	right	4	1
21	male	24	ortho	Zg	mild	y	up	7	1
21	male	24	ortho	Zg	moderate	y	up	5	0
21	male	24	ortho	Zg	severe	y	up	6	1
21	male	24	ortho	Zg	mild	y	down	8	0
21	male	24	ortho	Zg	moderate	y	down	6	1
21	male	24	ortho	Zg	severe	y	down	5	1
21	male	24	ortho	Zg	mild	z	back	6	1
21	male	24	ortho	Zg	moderate	z	back	4	1
21	male	24	ortho	Zg	severe	z	back	4	1
21	male	24	ortho	Zg	mild	z	forward	6	1
21	male	24	ortho	Zg	moderate	z	forward	6	0
21	male	24	ortho	Zg	severe	z	forward	4	1
22	female	23	ortho	Mt	mild	x	left	6	0
22	female	23	ortho	Mt	moderate	x	left	3	1
22	female	23	ortho	Mt	severe	x	left	3	1
22	female	23	ortho	Mt	mild	x	right	4	0
22	female	23	ortho	Mt	moderate	x	right	6	1
22	female	23	ortho	Mt	severe	x	right	3	1
22	female	23	ortho	Mt	mild	y	up	3	1
22	female	23	ortho	Mt	moderate	y	up	0	1
22	female	23	ortho	Mt	severe	y	up	0	1
22	female	23	ortho	Mt	mild	y	down	1	1
22	female	23	ortho	Mt	moderate	y	down	4	1
22	female	23	ortho	Mt	severe	y	down	0	1
22	female	23	ortho	Mt	mild	z	back	4	0
22	female	23	ortho	Mt	moderate	z	back	2	1
22	female	23	ortho	Mt	severe	z	back	1	1
22	female	23	ortho	Mt	mild	z	forward	8	0
22	female	23	ortho	Mt	moderate	z	forward	3	0
22	female	23	ortho	Mt	severe	z	forward	1	1
22	female	23	ortho	Go	mild	x	left	2	0
22	female	23	ortho	Go	moderate	x	left	5	0
22	female	23	ortho	Go	severe	x	left	1	0
22	female	23	ortho	Go	mild	x	right	5	1
22	female	23	ortho	Go	moderate	x	right	5	0
22	female	23	ortho	Go	severe	x	right	1	1
22	female	23	ortho	Go	mild	y	up	5	0
22	female	23	ortho	Go	moderate	y	up	3	1
22	female	23	ortho	Go	severe	y	up	3	1
22	female	23	ortho	Go	mild	y	down	9	0
22	female	23	ortho	Go	moderate	y	down	4	1
22	female	23	ortho	Go	severe	y	down	5	1
22	female	23	ortho	Go	mild	z	back	4	0
22	female	23	ortho	Go	moderate	z	back	8	0
22	female	23	ortho	Go	severe	z	back	2	0
22	female	23	ortho	Go	mild	z	forward	4	1
22	female	23	ortho	Go	moderate	z	forward	8	0
22	female	23	ortho	Go	severe	z	forward	6	1
22	female	23	ortho	Ch	mild	x	left	8	0
22	female	23	ortho	Ch	moderate	x	left	4	1
22	female	23	ortho	Ch	severe	x	left	3	1
22	female	23	ortho	Ch	mild	x	right	5	0
22	female	23	ortho	Ch	moderate	x	right	4	1
22	female	23	ortho	Ch	severe	x	right	6	0
22	female	23	ortho	Ch	mild	y	up	4	0
22	female	23	ortho	Ch	moderate	y	up	7	1
22	female	23	ortho	Ch	severe	y	up	3	1
22	female	23	ortho	Ch	mild	y	down	8	0
22	female	23	ortho	Ch	moderate	y	down	3	1
22	female	23	ortho	Ch	severe	y	down	0	1
22	female	23	ortho	Ch	mild	z	back	7	1
22	female	23	ortho	Ch	moderate	z	back	8	0
22	female	23	ortho	Ch	severe	z	back	8	0
22	female	23	ortho	Ch	mild	z	forward	8	0
22	female	23	ortho	Ch	moderate	z	forward	3	1
22	female	23	ortho	Ch	severe	z	forward	5	0
22	female	23	ortho	Zg	mild	x	left	5	0
22	female	23	ortho	Zg	moderate	x	left	7	0
22	female	23	ortho	Zg	severe	x	left	7	0
22	female	23	ortho	Zg	mild	x	right	6	0
22	female	23	ortho	Zg	moderate	x	right	4	0
22	female	23	ortho	Zg	severe	x	right	3	1
22	female	23	ortho	Zg	mild	y	up	4	0
22	female	23	ortho	Zg	moderate	y	up	4	0
22	female	23	ortho	Zg	severe	y	up	7	0
22	female	23	ortho	Zg	mild	y	down	8	0
22	female	23	ortho	Zg	moderate	y	down	8	0
22	female	23	ortho	Zg	severe	y	down	5	0
22	female	23	ortho	Zg	mild	z	back	5	0
22	female	23	ortho	Zg	moderate	z	back	7	0
22	female	23	ortho	Zg	severe	z	back	6	0
22	female	23	ortho	Zg	mild	z	forward	7	0
22	female	23	ortho	Zg	moderate	z	forward	4	1
22	female	23	ortho	Zg	severe	z	forward	3	1
23	female	23	ortho	Mt	mild	x	left	5	1
23	female	23	ortho	Mt	moderate	x	left	4	1
23	female	23	ortho	Mt	severe	x	left	6	1
23	female	23	ortho	Mt	mild	x	right	3	1
23	female	23	ortho	Mt	moderate	x	right	7	0
23	female	23	ortho	Mt	severe	x	right	3	1
23	female	23	ortho	Mt	mild	y	up	4	1
23	female	23	ortho	Mt	moderate	y	up	2	1
23	female	23	ortho	Mt	severe	y	up	5	1
23	female	23	ortho	Mt	mild	y	down	4	1
23	female	23	ortho	Mt	moderate	y	down	7	0
23	female	23	ortho	Mt	severe	y	down	3	1
23	female	23	ortho	Mt	mild	z	back	8	0
23	female	23	ortho	Mt	moderate	z	back	5	1
23	female	23	ortho	Mt	severe	z	back	7	1
23	female	23	ortho	Mt	mild	z	forward	4	1
23	female	23	ortho	Mt	moderate	z	forward	4	1
23	female	23	ortho	Mt	severe	z	forward	5	1
23	female	23	ortho	Go	mild	x	left	6	1
23	female	23	ortho	Go	moderate	x	left	7	1
23	female	23	ortho	Go	severe	x	left	5	1
23	female	23	ortho	Go	mild	x	right	4	1
23	female	23	ortho	Go	moderate	x	right	5	0
23	female	23	ortho	Go	severe	x	right	5	0
23	female	23	ortho	Go	mild	y	up	7	0
23	female	23	ortho	Go	moderate	y	up	7	0
23	female	23	ortho	Go	severe	y	up	7	0
23	female	23	ortho	Go	mild	y	down	9	0
23	female	23	ortho	Go	moderate	y	down	5	1
23	female	23	ortho	Go	severe	y	down	3	1
23	female	23	ortho	Go	mild	z	back	8	0
23	female	23	ortho	Go	moderate	z	back	7	0
23	female	23	ortho	Go	severe	z	back	6	1
23	female	23	ortho	Go	mild	z	forward	8	0
23	female	23	ortho	Go	moderate	z	forward	7	0
23	female	23	ortho	Go	severe	z	forward	6	1
23	female	23	ortho	Ch	mild	x	left	4	0
23	female	23	ortho	Ch	moderate	x	left	6	1
23	female	23	ortho	Ch	severe	x	left	5	1
23	female	23	ortho	Ch	mild	x	right	6	0
23	female	23	ortho	Ch	moderate	x	right	5	0
23	female	23	ortho	Ch	severe	x	right	5	1
23	female	23	ortho	Ch	mild	y	up	7	0
23	female	23	ortho	Ch	moderate	y	up	7	0
23	female	23	ortho	Ch	severe	y	up	7	1
23	female	23	ortho	Ch	mild	y	down	7	1
23	female	23	ortho	Ch	moderate	y	down	3	1
23	female	23	ortho	Ch	severe	y	down	2	1
23	female	23	ortho	Ch	mild	z	back	7	0
23	female	23	ortho	Ch	moderate	z	back	7	0
23	female	23	ortho	Ch	severe	z	back	8	0
23	female	23	ortho	Ch	mild	z	forward	6	0
23	female	23	ortho	Ch	moderate	z	forward	6	0
23	female	23	ortho	Ch	severe	z	forward	6	0
23	female	23	ortho	Zg	mild	x	left	7	1
23	female	23	ortho	Zg	moderate	x	left	7	0
23	female	23	ortho	Zg	severe	x	left	8	0
23	female	23	ortho	Zg	mild	x	right	6	1
23	female	23	ortho	Zg	moderate	x	right	5	1
23	female	23	ortho	Zg	severe	x	right	3	1
23	female	23	ortho	Zg	mild	y	up	6	0
23	female	23	ortho	Zg	moderate	y	up	8	0
23	female	23	ortho	Zg	severe	y	up	6	0
23	female	23	ortho	Zg	mild	y	down	8	0
23	female	23	ortho	Zg	moderate	y	down	7	0
23	female	23	ortho	Zg	severe	y	down	8	0
23	female	23	ortho	Zg	mild	z	back	7	1
23	female	23	ortho	Zg	moderate	z	back	7	1
23	female	23	ortho	Zg	severe	z	back	7	0
23	female	23	ortho	Zg	mild	z	forward	6	0
23	female	23	ortho	Zg	moderate	z	forward	6	0
23	female	23	ortho	Zg	severe	z	forward	6	1
24	female	25	ortho	Mt	mild	x	left	10	0
24	female	25	ortho	Mt	moderate	x	left	7	1
24	female	25	ortho	Mt	severe	x	left	5	1
24	female	25	ortho	Mt	mild	x	right	5	1
24	female	25	ortho	Mt	moderate	x	right	1	1
24	female	25	ortho	Mt	severe	x	right	1	1
24	female	25	ortho	Mt	mild	y	up	3	1
24	female	25	ortho	Mt	moderate	y	up	0	1
24	female	25	ortho	Mt	severe	y	up	0	1
24	female	25	ortho	Mt	mild	y	down	2	1
24	female	25	ortho	Mt	moderate	y	down	1	1
24	female	25	ortho	Mt	severe	y	down	0	1
24	female	25	ortho	Mt	mild	z	back	4	1
24	female	25	ortho	Mt	moderate	z	back	1	1
24	female	25	ortho	Mt	severe	z	back	0	1
24	female	25	ortho	Mt	mild	z	forward	3	1
24	female	25	ortho	Mt	moderate	z	forward	0	1
24	female	25	ortho	Mt	severe	z	forward	0	1
24	female	25	ortho	Go	mild	x	left	10	0
24	female	25	ortho	Go	moderate	x	left	9	0
24	female	25	ortho	Go	severe	x	left	7	0
24	female	25	ortho	Go	mild	x	right	8	0
24	female	25	ortho	Go	moderate	x	right	1	1
24	female	25	ortho	Go	severe	x	right	0	1
24	female	25	ortho	Go	mild	y	up	10	0
24	female	25	ortho	Go	moderate	y	up	5	0
24	female	25	ortho	Go	severe	y	up	10	0
24	female	25	ortho	Go	mild	y	down	4	0
24	female	25	ortho	Go	moderate	y	down	9	0
24	female	25	ortho	Go	severe	y	down	4	0
24	female	25	ortho	Go	mild	z	back	10	0
24	female	25	ortho	Go	moderate	z	back	9	0
24	female	25	ortho	Go	severe	z	back	9	0
24	female	25	ortho	Go	mild	z	forward	10	0
24	female	25	ortho	Go	moderate	z	forward	10	0
24	female	25	ortho	Go	severe	z	forward	8	0
24	female	25	ortho	Ch	mild	x	left	10	0
24	female	25	ortho	Ch	moderate	x	left	4	1
24	female	25	ortho	Ch	severe	x	left	4	1
24	female	25	ortho	Ch	mild	x	right	7	0
24	female	25	ortho	Ch	moderate	x	right	4	1
24	female	25	ortho	Ch	severe	x	right	3	1
24	female	25	ortho	Ch	mild	y	up	8	0
24	female	25	ortho	Ch	moderate	y	up	1	1
24	female	25	ortho	Ch	severe	y	up	0	1
24	female	25	ortho	Ch	mild	y	down	8	0
24	female	25	ortho	Ch	moderate	y	down	0	1
24	female	25	ortho	Ch	severe	y	down	0	1
24	female	25	ortho	Ch	mild	z	back	6	1
24	female	25	ortho	Ch	moderate	z	back	6	1
24	female	25	ortho	Ch	severe	z	back	9	0
24	female	25	ortho	Ch	mild	z	forward	5	1
24	female	25	ortho	Ch	moderate	z	forward	5	1
24	female	25	ortho	Ch	severe	z	forward	2	1
24	female	25	ortho	Zg	mild	x	left	9	0
24	female	25	ortho	Zg	moderate	x	left	10	0
24	female	25	ortho	Zg	severe	x	left	7	1
24	female	25	ortho	Zg	mild	x	right	10	0
24	female	25	ortho	Zg	moderate	x	right	4	1
24	female	25	ortho	Zg	severe	x	right	1	1
24	female	25	ortho	Zg	mild	y	up	8	1
24	female	25	ortho	Zg	moderate	y	up	5	1
24	female	25	ortho	Zg	severe	y	up	10	1
24	female	25	ortho	Zg	mild	y	down	9	0
24	female	25	ortho	Zg	moderate	y	down	9	0
24	female	25	ortho	Zg	severe	y	down	7	1
24	female	25	ortho	Zg	mild	z	back	6	1
24	female	25	ortho	Zg	moderate	z	back	6	1
24	female	25	ortho	Zg	severe	z	back	8	0
24	female	25	ortho	Zg	mild	z	forward	10	0
24	female	25	ortho	Zg	moderate	z	forward	9	0
24	female	25	ortho	Zg	severe	z	forward	6	1
25	male	30	ortho	Mt	mild	x	left	6	1
25	male	30	ortho	Mt	moderate	x	left	5	1
25	male	30	ortho	Mt	severe	x	left	5	1
25	male	30	ortho	Mt	mild	x	right	6	0
25	male	30	ortho	Mt	moderate	x	right	5	0
25	male	30	ortho	Mt	severe	x	right	3	1
25	male	30	ortho	Mt	mild	y	up	6	1
25	male	30	ortho	Mt	moderate	y	up	3	1
25	male	30	ortho	Mt	severe	y	up	2	1
25	male	30	ortho	Mt	mild	y	down	4	1
25	male	30	ortho	Mt	moderate	y	down	3	1
25	male	30	ortho	Mt	severe	y	down	3	1
25	male	30	ortho	Mt	mild	z	back	5	1
25	male	30	ortho	Mt	moderate	z	back	4	1
25	male	30	ortho	Mt	severe	z	back	3	1
25	male	30	ortho	Mt	mild	z	forward	5	1
25	male	30	ortho	Mt	moderate	z	forward	5	1
25	male	30	ortho	Mt	severe	z	forward	2	1
25	male	30	ortho	Go	mild	x	left	9	0
25	male	30	ortho	Go	moderate	x	left	9	0
25	male	30	ortho	Go	severe	x	left	3	1
25	male	30	ortho	Go	mild	x	right	6	1
25	male	30	ortho	Go	moderate	x	right	3	1
25	male	30	ortho	Go	severe	x	right	2	1
25	male	30	ortho	Go	mild	y	up	9	0
25	male	30	ortho	Go	moderate	y	up	7	1
25	male	30	ortho	Go	severe	y	up	5	0
25	male	30	ortho	Go	mild	y	down	9	0
25	male	30	ortho	Go	moderate	y	down	5	1
25	male	30	ortho	Go	severe	y	down	5	1
25	male	30	ortho	Go	mild	z	back	9	0
25	male	30	ortho	Go	moderate	z	back	8	0
25	male	30	ortho	Go	severe	z	back	9	0
25	male	30	ortho	Go	mild	z	forward	9	0
25	male	30	ortho	Go	moderate	z	forward	9	0
25	male	30	ortho	Go	severe	z	forward	6	1
25	male	30	ortho	Ch	mild	x	left	6	1
25	male	30	ortho	Ch	moderate	x	left	6	1
25	male	30	ortho	Ch	severe	x	left	3	1
25	male	30	ortho	Ch	mild	x	right	9	0
25	male	30	ortho	Ch	moderate	x	right	6	1
25	male	30	ortho	Ch	severe	x	right	6	1
25	male	30	ortho	Ch	mild	y	up	7	1
25	male	30	ortho	Ch	moderate	y	up	5	1
25	male	30	ortho	Ch	severe	y	up	4	1
25	male	30	ortho	Ch	mild	y	down	7	1
25	male	30	ortho	Ch	moderate	y	down	2	1
25	male	30	ortho	Ch	severe	y	down	2	1
25	male	30	ortho	Ch	mild	z	back	9	0
25	male	30	ortho	Ch	moderate	z	back	6	1
25	male	30	ortho	Ch	severe	z	back	7	1
25	male	30	ortho	Ch	mild	z	forward	9	0
25	male	30	ortho	Ch	moderate	z	forward	9	0
25	male	30	ortho	Ch	severe	z	forward	7	1
25	male	30	ortho	Zg	mild	x	left	5	1
25	male	30	ortho	Zg	moderate	x	left	9	0
25	male	30	ortho	Zg	severe	x	left	9	0
25	male	30	ortho	Zg	mild	x	right	9	0
25	male	30	ortho	Zg	moderate	x	right	4	1
25	male	30	ortho	Zg	severe	x	right	1	1
25	male	30	ortho	Zg	mild	y	up	9	0
25	male	30	ortho	Zg	moderate	y	up	9	0
25	male	30	ortho	Zg	severe	y	up	8	0
25	male	30	ortho	Zg	mild	y	down	9	0
25	male	30	ortho	Zg	moderate	y	down	7	1
25	male	30	ortho	Zg	severe	y	down	6	1
25	male	30	ortho	Zg	mild	z	back	9	0
25	male	30	ortho	Zg	moderate	z	back	9	0
25	male	30	ortho	Zg	severe	z	back	7	1
25	male	30	ortho	Zg	mild	z	forward	8	1
25	male	30	ortho	Zg	moderate	z	forward	6	1
25	male	30	ortho	Zg	severe	z	forward	4	1
26	female	28	ortho	Mt	mild	x	left	4	1
26	female	28	ortho	Mt	moderate	x	left	4	1
26	female	28	ortho	Mt	severe	x	left	4	1
26	female	28	ortho	Mt	mild	x	right	4	1
26	female	28	ortho	Mt	moderate	x	right	8	0
26	female	28	ortho	Mt	severe	x	right	3	1
26	female	28	ortho	Mt	mild	y	up	3	1
26	female	28	ortho	Mt	moderate	y	up	2	1
26	female	28	ortho	Mt	severe	y	up	1	1
26	female	28	ortho	Mt	mild	y	down	4	1
26	female	28	ortho	Mt	moderate	y	down	4	1
26	female	28	ortho	Mt	severe	y	down	2	1
26	female	28	ortho	Mt	mild	z	back	5	1
26	female	28	ortho	Mt	moderate	z	back	5	1
26	female	28	ortho	Mt	severe	z	back	6	1
26	female	28	ortho	Mt	mild	z	forward	4	1
26	female	28	ortho	Mt	moderate	z	forward	4	1
26	female	28	ortho	Mt	severe	z	forward	3	1
26	female	28	ortho	Go	mild	x	left	5	0
26	female	28	ortho	Go	moderate	x	left	5	0
26	female	28	ortho	Go	severe	x	left	3	1
26	female	28	ortho	Go	mild	x	right	5	1
26	female	28	ortho	Go	moderate	x	right	3	1
26	female	28	ortho	Go	severe	x	right	4	1
26	female	28	ortho	Go	mild	y	up	8	0
26	female	28	ortho	Go	moderate	y	up	4	1
26	female	28	ortho	Go	severe	y	up	3	1
26	female	28	ortho	Go	mild	y	down	8	0
26	female	28	ortho	Go	moderate	y	down	4	1
26	female	28	ortho	Go	severe	y	down	4	1
26	female	28	ortho	Go	mild	z	back	6	0
26	female	28	ortho	Go	moderate	z	back	4	0
26	female	28	ortho	Go	severe	z	back	8	0
26	female	28	ortho	Go	mild	z	forward	7	0
26	female	28	ortho	Go	moderate	z	forward	7	0
26	female	28	ortho	Go	severe	z	forward	7	1
26	female	28	ortho	Ch	mild	x	left	7	1
26	female	28	ortho	Ch	moderate	x	left	4	1
26	female	28	ortho	Ch	severe	x	left	4	1
26	female	28	ortho	Ch	mild	x	right	5	1
26	female	28	ortho	Ch	moderate	x	right	3	1
26	female	28	ortho	Ch	severe	x	right	3	1
26	female	28	ortho	Ch	mild	y	up	4	1
26	female	28	ortho	Ch	moderate	y	up	4	1
26	female	28	ortho	Ch	severe	y	up	2	1
26	female	28	ortho	Ch	mild	y	down	9	0
26	female	28	ortho	Ch	moderate	y	down	3	1
26	female	28	ortho	Ch	severe	y	down	1	1
26	female	28	ortho	Ch	mild	z	back	8	0
26	female	28	ortho	Ch	moderate	z	back	7	0
26	female	28	ortho	Ch	severe	z	back	6	0
26	female	28	ortho	Ch	mild	z	forward	6	0
26	female	28	ortho	Ch	moderate	z	forward	8	0
26	female	28	ortho	Ch	severe	z	forward	5	1
26	female	28	ortho	Zg	mild	x	left	5	1
26	female	28	ortho	Zg	moderate	x	left	5	1
26	female	28	ortho	Zg	severe	x	left	8	0
26	female	28	ortho	Zg	mild	x	right	6	0
26	female	28	ortho	Zg	moderate	x	right	6	0
26	female	28	ortho	Zg	severe	x	right	1	1
26	female	28	ortho	Zg	mild	y	up	7	0
26	female	28	ortho	Zg	moderate	y	up	6	0
26	female	28	ortho	Zg	severe	y	up	7	0
26	female	28	ortho	Zg	mild	y	down	8	0
26	female	28	ortho	Zg	moderate	y	down	7	0
26	female	28	ortho	Zg	severe	y	down	7	0
26	female	28	ortho	Zg	mild	z	back	5	1
26	female	28	ortho	Zg	moderate	z	back	6	1
26	female	28	ortho	Zg	severe	z	back	7	0
26	female	28	ortho	Zg	mild	z	forward	7	0
26	female	28	ortho	Zg	moderate	z	forward	8	0
26	female	28	ortho	Zg	severe	z	forward	7	0
27	female	31	ortho	Mt	mild	x	left	10	0
27	female	31	ortho	Mt	moderate	x	left	7	1
27	female	31	ortho	Mt	severe	x	left	2	1
27	female	31	ortho	Mt	mild	x	right	10	0
27	female	31	ortho	Mt	moderate	x	right	8	1
27	female	31	ortho	Mt	severe	x	right	0	1
27	female	31	ortho	Mt	mild	y	up	6	1
27	female	31	ortho	Mt	moderate	y	up	2	1
27	female	31	ortho	Mt	severe	y	up	1	1
27	female	31	ortho	Mt	mild	y	down	3	1
27	female	31	ortho	Mt	moderate	y	down	4	1
27	female	31	ortho	Mt	severe	y	down	0	1
27	female	31	ortho	Mt	mild	z	back	5	1
27	female	31	ortho	Mt	moderate	z	back	5	1
27	female	31	ortho	Mt	severe	z	back	5	1
27	female	31	ortho	Mt	mild	z	forward	8	1
27	female	31	ortho	Mt	moderate	z	forward	3	1
27	female	31	ortho	Mt	severe	z	forward	3	1
27	female	31	ortho	Go	mild	x	left	8	0
27	female	31	ortho	Go	moderate	x	left	2	1
27	female	31	ortho	Go	severe	x	left	0	1
27	female	31	ortho	Go	mild	x	right	8	1
27	female	31	ortho	Go	moderate	x	right	1	1
27	female	31	ortho	Go	severe	x	right	0	1
27	female	31	ortho	Go	mild	y	up	8	0
27	female	31	ortho	Go	moderate	y	up	8	1
27	female	31	ortho	Go	severe	y	up	8	1
27	female	31	ortho	Go	mild	y	down	8	0
27	female	31	ortho	Go	moderate	y	down	7	1
27	female	31	ortho	Go	severe	y	down	6	1
27	female	31	ortho	Go	mild	z	back	9	1
27	female	31	ortho	Go	moderate	z	back	10	0
27	female	31	ortho	Go	severe	z	back	3	0
27	female	31	ortho	Go	mild	z	forward	10	0
27	female	31	ortho	Go	moderate	z	forward	8	0
27	female	31	ortho	Go	severe	z	forward	4	1
27	female	31	ortho	Ch	mild	x	left	7	0
27	female	31	ortho	Ch	moderate	x	left	8	1
27	female	31	ortho	Ch	severe	x	left	2	0
27	female	31	ortho	Ch	mild	x	right	6	1
27	female	31	ortho	Ch	moderate	x	right	7	1
27	female	31	ortho	Ch	severe	x	right	2	1
27	female	31	ortho	Ch	mild	y	up	8	1
27	female	31	ortho	Ch	moderate	y	up	9	0
27	female	31	ortho	Ch	severe	y	up	4	1
27	female	31	ortho	Ch	mild	y	down	8	1
27	female	31	ortho	Ch	moderate	y	down	2	1
27	female	31	ortho	Ch	severe	y	down	1	1
27	female	31	ortho	Ch	mild	z	back	6	0
27	female	31	ortho	Ch	moderate	z	back	8	0
27	female	31	ortho	Ch	severe	z	back	7	0
27	female	31	ortho	Ch	mild	z	forward	10	0
27	female	31	ortho	Ch	moderate	z	forward	8	1
27	female	31	ortho	Ch	severe	z	forward	7	0
27	female	31	ortho	Zg	mild	x	left	10	0
27	female	31	ortho	Zg	moderate	x	left	7	1
27	female	31	ortho	Zg	severe	x	left	9	1
27	female	31	ortho	Zg	mild	x	right	10	0
27	female	31	ortho	Zg	moderate	x	right	1	1
27	female	31	ortho	Zg	severe	x	right	0	1
27	female	31	ortho	Zg	mild	y	up	10	0
27	female	31	ortho	Zg	moderate	y	up	10	0
27	female	31	ortho	Zg	severe	y	up	8	0
27	female	31	ortho	Zg	mild	y	down	7	1
27	female	31	ortho	Zg	moderate	y	down	6	1
27	female	31	ortho	Zg	severe	y	down	7	1
27	female	31	ortho	Zg	mild	z	back	10	0
27	female	31	ortho	Zg	moderate	z	back	8	0
27	female	31	ortho	Zg	severe	z	back	8	1
27	female	31	ortho	Zg	mild	z	forward	8	0
27	female	31	ortho	Zg	moderate	z	forward	5	1
27	female	31	ortho	Zg	severe	z	forward	6	1
28	female	32	ortho	Mt	mild	x	left	8	1
28	female	32	ortho	Mt	moderate	x	left	7	1
28	female	32	ortho	Mt	severe	x	left	6	1
28	female	32	ortho	Mt	mild	x	right	9	0
28	female	32	ortho	Mt	moderate	x	right	8	1
28	female	32	ortho	Mt	severe	x	right	6	1
28	female	32	ortho	Mt	mild	y	up	6	1
28	female	32	ortho	Mt	moderate	y	up	2	1
28	female	32	ortho	Mt	severe	y	up	2	1
28	female	32	ortho	Mt	mild	y	down	4	1
28	female	32	ortho	Mt	moderate	y	down	8	1
28	female	32	ortho	Mt	severe	y	down	4	1
28	female	32	ortho	Mt	mild	z	back	7	1
28	female	32	ortho	Mt	moderate	z	back	6	1
28	female	32	ortho	Mt	severe	z	back	6	1
28	female	32	ortho	Mt	mild	z	forward	8	0
28	female	32	ortho	Mt	moderate	z	forward	6	1
28	female	32	ortho	Mt	severe	z	forward	4	1
28	female	32	ortho	Go	mild	x	left	9	0
28	female	32	ortho	Go	moderate	x	left	6	1
28	female	32	ortho	Go	severe	x	left	3	1
28	female	32	ortho	Go	mild	x	right	7	1
28	female	32	ortho	Go	moderate	x	right	5	1
28	female	32	ortho	Go	severe	x	right	3	1
28	female	32	ortho	Go	mild	y	up	10	0
28	female	32	ortho	Go	moderate	y	up	7	1
28	female	32	ortho	Go	severe	y	up	6	1
28	female	32	ortho	Go	mild	y	down	9	0
28	female	32	ortho	Go	moderate	y	down	9	1
28	female	32	ortho	Go	severe	y	down	6	1
28	female	32	ortho	Go	mild	z	back	8	0
28	female	32	ortho	Go	moderate	z	back	10	0
28	female	32	ortho	Go	severe	z	back	9	0
28	female	32	ortho	Go	mild	z	forward	10	0
28	female	32	ortho	Go	moderate	z	forward	7	1
28	female	32	ortho	Go	severe	z	forward	8	1
28	female	32	ortho	Ch	mild	x	left	8	1
28	female	32	ortho	Ch	moderate	x	left	7	1
28	female	32	ortho	Ch	severe	x	left	7	0
28	female	32	ortho	Ch	mild	x	right	9	1
28	female	32	ortho	Ch	moderate	x	right	6	1
28	female	32	ortho	Ch	severe	x	right	6	1
28	female	32	ortho	Ch	mild	y	up	8	1
28	female	32	ortho	Ch	moderate	y	up	9	1
28	female	32	ortho	Ch	severe	y	up	3	1
28	female	32	ortho	Ch	mild	y	down	8	1
28	female	32	ortho	Ch	moderate	y	down	4	1
28	female	32	ortho	Ch	severe	y	down	2	1
28	female	32	ortho	Ch	mild	z	back	10	0
28	female	32	ortho	Ch	moderate	z	back	9	0
28	female	32	ortho	Ch	severe	z	back	9	1
28	female	32	ortho	Ch	mild	z	forward	9	0
28	female	32	ortho	Ch	moderate	z	forward	9	1
28	female	32	ortho	Ch	severe	z	forward	8	1
28	female	32	ortho	Zg	mild	x	left	6	1
[truncated: 4,337 more rows]
